# Supplementary material for: Stereoselective Synthesis, Pro-resolution, and Anti-inflammatory Actions of RvD5n-3 DPA
Source: J Nat Prod. 2023 Oct 25;86(11):2546–53. doi: 10.1021/acs.jnatprod.3c00769 (PMC10683074; doi:10.1021/acs.jnatprod.3c00769)
Supplement: Supplementary file 2 — np3c00769_si_002.zip [file np3c00769_si_002.zip]

Archive with 346 entries (291 files):
- NMR_FID/10/
- NMR_FID/10/10-C/
- NMR_FID/10/10-C/acqu
- NMR_FID/10/10-C/acqus
- NMR_FID/10/10-C/adcInfo_TRX1.xml
- NMR_FID/10/10-C/audita.txt
- NMR_FID/10/10-C/fid
- NMR_FID/10/10-C/format.temp
- NMR_FID/10/10-C/lists/
- NMR_FID/10/10-C/lists/cpd/
- NMR_FID/10/10-C/lists/cpd/waltz65
- NMR_FID/10/10-C/lists/form/
- NMR_FID/10/10-C/lists/form/plot_acqu.form
- NMR_FID/10/10-C/lists/pp/
- NMR_FID/10/10-C/lists/pp/Avance.incl
- NMR_FID/10/10-C/lists/pp/Delay.incl
- NMR_FID/10/10-C/lists/pp/zgpg30
- NMR_FID/10/10-C/orig
- NMR_FID/10/10-C/pdata/
- NMR_FID/10/10-C/pdata/1/
- NMR_FID/10/10-C/pdata/1/1i
- NMR_FID/10/10-C/pdata/1/1r
- NMR_FID/10/10-C/pdata/1/auditp.txt
- NMR_FID/10/10-C/pdata/1/email_KE106_11_1.pdf
- NMR_FID/10/10-C/pdata/1/intrng
- NMR_FID/10/10-C/pdata/1/outd
- NMR_FID/10/10-C/pdata/1/peaklist.xml
- NMR_FID/10/10-C/pdata/1/peakrng
- NMR_FID/10/10-C/pdata/1/peaks
- NMR_FID/10/10-C/pdata/1/proc
- NMR_FID/10/10-C/pdata/1/procs
- NMR_FID/10/10-C/pdata/1/title
- NMR_FID/10/10-C/prosol_History
- NMR_FID/10/10-C/pulseprogram.precomp
- NMR_FID/10/10-C/scon2
- NMR_FID/10/10-C/shimvalues
- NMR_FID/10/10-C/specpar
- NMR_FID/10/10-C/uxnmr.info
- NMR_FID/10/10-C/uxnmr.par
- NMR_FID/10/10-C/vtc_pid_settings
- NMR_FID/10/10-H/
- NMR_FID/10/10-H/acqu
- NMR_FID/10/10-H/acqus
- NMR_FID/10/10-H/adcInfo_TRX2.xml
- NMR_FID/10/10-H/audita.txt
- NMR_FID/10/10-H/fid
- NMR_FID/10/10-H/format.temp
- NMR_FID/10/10-H/KE106.mnova
- NMR_FID/10/10-H/lists/
- NMR_FID/10/10-H/lists/form/
- NMR_FID/10/10-H/lists/form/plot_acqu.form
- NMR_FID/10/10-H/lists/pp/
- NMR_FID/10/10-H/lists/pp/Avance.incl
- NMR_FID/10/10-H/lists/pp/zg30
- NMR_FID/10/10-H/orig
- NMR_FID/10/10-H/pdata/
- NMR_FID/10/10-H/pdata/1/
- NMR_FID/10/10-H/pdata/1/1i
- NMR_FID/10/10-H/pdata/1/1r
- NMR_FID/10/10-H/pdata/1/auditp.txt
- NMR_FID/10/10-H/pdata/1/email_KE106_10_1.pdf
- NMR_FID/10/10-H/pdata/1/intrng
- NMR_FID/10/10-H/pdata/1/outd
- NMR_FID/10/10-H/pdata/1/peaklist.xml
- NMR_FID/10/10-H/pdata/1/peakrng
- NMR_FID/10/10-H/pdata/1/peaks
- NMR_FID/10/10-H/pdata/1/proc
- NMR_FID/10/10-H/pdata/1/procs
- NMR_FID/10/10-H/pdata/1/title
- NMR_FID/10/10-H/prosol_History
- NMR_FID/10/10-H/pulseprogram.precomp
- NMR_FID/10/10-H/scon2
- NMR_FID/10/10-H/shimvalues
- NMR_FID/10/10-H/specpar
- NMR_FID/10/10-H/topshimreport
- NMR_FID/10/10-H/uxnmr.info
- NMR_FID/10/10-H/uxnmr.par
- NMR_FID/10/10-H/vtc_pid_settings
- NMR_FID/11/
- NMR_FID/11/11-C/
- NMR_FID/11/11-C/acqu
- NMR_FID/11/11-C/acqus
- NMR_FID/11/11-C/adcInfo_TRX1.xml
- NMR_FID/11/11-C/audita.txt
- NMR_FID/11/11-C/fid
- NMR_FID/11/11-C/format.temp
- NMR_FID/11/11-C/lists/
- NMR_FID/11/11-C/lists/cpd/
- NMR_FID/11/11-C/lists/cpd/waltz65
- NMR_FID/11/11-C/lists/form/
- NMR_FID/11/11-C/lists/form/plot_acqu.form
- NMR_FID/11/11-C/lists/pp/
- NMR_FID/11/11-C/lists/pp/Avance.incl
- NMR_FID/11/11-C/lists/pp/Delay.incl
- NMR_FID/11/11-C/lists/pp/zgpg30
- NMR_FID/11/11-C/orig
- NMR_FID/11/11-C/pdata/
- NMR_FID/11/11-C/pdata/1/
- NMR_FID/11/11-C/pdata/1/1i
- NMR_FID/11/11-C/pdata/1/1r
- NMR_FID/11/11-C/pdata/1/auditp.txt
- NMR_FID/11/11-C/pdata/1/email_KE107_NN_11_1.pdf
- NMR_FID/11/11-C/pdata/1/intrng
- NMR_FID/11/11-C/pdata/1/outd
- NMR_FID/11/11-C/pdata/1/peaklist.xml
- NMR_FID/11/11-C/pdata/1/peakrng
- NMR_FID/11/11-C/pdata/1/peaks
- NMR_FID/11/11-C/pdata/1/proc
- NMR_FID/11/11-C/pdata/1/procs
- NMR_FID/11/11-C/pdata/1/title
- NMR_FID/11/11-C/prosol_History
- NMR_FID/11/11-C/pulseprogram.precomp
- NMR_FID/11/11-C/scon2
- NMR_FID/11/11-C/shimvalues
- NMR_FID/11/11-C/specpar
- NMR_FID/11/11-C/uxnmr.info
- NMR_FID/11/11-C/uxnmr.par
- NMR_FID/11/11-C/vtc_pid_settings
- NMR_FID/11/11-H/
- NMR_FID/11/11-H/acqu
- NMR_FID/11/11-H/acqus
- NMR_FID/11/11-H/adcInfo_TRX2.xml
- NMR_FID/11/11-H/audita.txt
- NMR_FID/11/11-H/fid
- NMR_FID/11/11-H/format.temp
- NMR_FID/11/11-H/lists/
- NMR_FID/11/11-H/lists/form/
- NMR_FID/11/11-H/lists/form/plot_acqu.form
- NMR_FID/11/11-H/lists/pp/
- NMR_FID/11/11-H/lists/pp/Avance.incl
- NMR_FID/11/11-H/lists/pp/zg30
- NMR_FID/11/11-H/orig
- NMR_FID/11/11-H/pdata/
- NMR_FID/11/11-H/pdata/1/
- NMR_FID/11/11-H/pdata/1/1i
- NMR_FID/11/11-H/pdata/1/1r
- NMR_FID/11/11-H/pdata/1/auditp.txt
- NMR_FID/11/11-H/pdata/1/email_KE107_NN_10_1.pdf
- NMR_FID/11/11-H/pdata/1/intrng
- NMR_FID/11/11-H/pdata/1/outd
- NMR_FID/11/11-H/pdata/1/peaklist.xml
- NMR_FID/11/11-H/pdata/1/peakrng
- NMR_FID/11/11-H/pdata/1/peaks
- NMR_FID/11/11-H/pdata/1/proc
- NMR_FID/11/11-H/pdata/1/procs
- NMR_FID/11/11-H/pdata/1/title
- NMR_FID/11/11-H/prosol_History
- NMR_FID/11/11-H/pulseprogram.precomp
- NMR_FID/11/11-H/scon2
- NMR_FID/11/11-H/shimvalues
- NMR_FID/11/11-H/specpar
- NMR_FID/11/11-H/topshimreport
- NMR_FID/11/11-H/uxnmr.info
- NMR_FID/11/11-H/uxnmr.par
- NMR_FID/11/11-H/vtc_pid_settings
- NMR_FID/11/KE107.mnova
- NMR_FID/2/
- NMR_FID/2/2-C/
- NMR_FID/2/2-C/acqu
- NMR_FID/2/2-C/acqus
- NMR_FID/2/2-C/audita.txt
- NMR_FID/2/2-C/cpdprg2
- NMR_FID/2/2-C/fid
- NMR_FID/2/2-C/format.temp
- NMR_FID/2/2-C/fq1list
- NMR_FID/2/2-C/KE108_2.mnova
- NMR_FID/2/2-C/orig
- NMR_FID/2/2-C/pdata/
- NMR_FID/2/2-C/pdata/1/
- NMR_FID/2/2-C/pdata/1/1i
- NMR_FID/2/2-C/pdata/1/1r
- NMR_FID/2/2-C/pdata/1/auditp.txt
- NMR_FID/2/2-C/pdata/1/intrng
- NMR_FID/2/2-C/pdata/1/outd
- NMR_FID/2/2-C/pdata/1/proc
- NMR_FID/2/2-C/pdata/1/procs
- NMR_FID/2/2-C/pdata/1/title
- NMR_FID/2/2-C/prosol_History
- NMR_FID/2/2-C/pulseprogram
- NMR_FID/2/2-C/scon2
- NMR_FID/2/2-C/shimvalues
- NMR_FID/2/2-C/specpar
- NMR_FID/2/2-C/uxnmr.info
- NMR_FID/2/2-C/uxnmr.par
- NMR_FID/2/2-COSY/
- NMR_FID/2/2-COSY/acqu
- NMR_FID/2/2-COSY/acqus
- NMR_FID/2/2-COSY/audita.txt
- NMR_FID/2/2-COSY/cpdprg2
- NMR_FID/2/2-COSY/fid
- NMR_FID/2/2-COSY/format.temp
- NMR_FID/2/2-COSY/fq1list
- NMR_FID/2/2-COSY/orig
- NMR_FID/2/2-COSY/pdata/
- NMR_FID/2/2-COSY/pdata/1/
- NMR_FID/2/2-COSY/pdata/1/outd
- NMR_FID/2/2-COSY/pdata/1/proc
- NMR_FID/2/2-COSY/pdata/1/procs
- NMR_FID/2/2-COSY/pdata/1/title
- NMR_FID/2/2-COSY/prosol_History
- NMR_FID/2/2-COSY/pulseprogram
- NMR_FID/2/2-COSY/scon2
- NMR_FID/2/2-COSY/shimvalues
- NMR_FID/2/2-COSY/specpar
- NMR_FID/2/2-COSY/uxnmr.info
- NMR_FID/2/2-COSY/uxnmr.par
- NMR_FID/2/2-H/
- NMR_FID/2/2-H/acqu
- NMR_FID/2/2-H/acqus
- NMR_FID/2/2-H/audita.txt
- NMR_FID/2/2-H/fid
- NMR_FID/2/2-H/format.temp
- NMR_FID/2/2-H/fq1list
- NMR_FID/2/2-H/orig
- NMR_FID/2/2-H/pdata/
- NMR_FID/2/2-H/pdata/1/
- NMR_FID/2/2-H/pdata/1/outd
- NMR_FID/2/2-H/pdata/1/proc
- NMR_FID/2/2-H/pdata/1/procs
- NMR_FID/2/2-H/pdata/1/title
- NMR_FID/2/2-H/prosol_History
- NMR_FID/2/2-H/pulseprogram
- NMR_FID/2/2-H/scon2
- NMR_FID/2/2-H/shimvalues
- NMR_FID/2/2-H/specpar
- NMR_FID/2/2-H/uxnmr.info
- NMR_FID/2/2-H/uxnmr.par
- NMR_FID/2/2-Hf1/
- NMR_FID/2/2-Hf1/108COSY.mnova
- NMR_FID/2/2-Hf1/acqu
- NMR_FID/2/2-Hf1/acqu2
- NMR_FID/2/2-Hf1/acqu2s
- NMR_FID/2/2-Hf1/acqus
- NMR_FID/2/2-Hf1/audita.txt
- NMR_FID/2/2-Hf1/format.temp
- NMR_FID/2/2-Hf1/fq1list
- NMR_FID/2/2-Hf1/orig
- NMR_FID/2/2-Hf1/pdata/
- NMR_FID/2/2-Hf1/pdata/1/
- NMR_FID/2/2-Hf1/pdata/1/curdat2
- NMR_FID/2/2-Hf1/pdata/1/outd
- NMR_FID/2/2-Hf1/pdata/1/proc
- NMR_FID/2/2-Hf1/pdata/1/proc2
- NMR_FID/2/2-Hf1/pdata/1/proc2s
- NMR_FID/2/2-Hf1/pdata/1/procs
- NMR_FID/2/2-Hf1/pdata/1/title
- NMR_FID/2/2-Hf1/prosol_History
- NMR_FID/2/2-Hf1/pulseprogram
- NMR_FID/2/2-Hf1/scon2
- NMR_FID/2/2-Hf1/ser
- NMR_FID/2/2-Hf1/shimvalues
- NMR_FID/2/2-Hf1/specpar
- NMR_FID/2/2-Hf1/uxnmr.info
- NMR_FID/2/2-Hf1/uxnmr.par
- NMR_FID/8/
- NMR_FID/8/8-C/
- NMR_FID/8/8-C/acqu
- NMR_FID/8/8-C/acqus
- NMR_FID/8/8-C/audita.txt
- NMR_FID/8/8-C/cpdprg2
- NMR_FID/8/8-C/fid
- NMR_FID/8/8-C/format.temp
- NMR_FID/8/8-C/fq1list
- NMR_FID/8/8-C/orig
- NMR_FID/8/8-C/pdata/
- NMR_FID/8/8-C/pdata/1/
- NMR_FID/8/8-C/pdata/1/outd
- NMR_FID/8/8-C/pdata/1/proc
- NMR_FID/8/8-C/pdata/1/procs
- NMR_FID/8/8-C/pdata/1/title
- NMR_FID/8/8-C/prosol_History
- NMR_FID/8/8-C/pulseprogram
- NMR_FID/8/8-C/scon2
- NMR_FID/8/8-C/shimvalues
- NMR_FID/8/8-C/specpar
- NMR_FID/8/8-C/uxnmr.info
- NMR_FID/8/8-C/uxnmr.par
- NMR_FID/8/8-H/
- NMR_FID/8/8-H/acqu
- NMR_FID/8/8-H/acqus
- NMR_FID/8/8-H/audita.txt
- NMR_FID/8/8-H/fid
- NMR_FID/8/8-H/format.temp
- NMR_FID/8/8-H/fq1list
- NMR_FID/8/8-H/orig
- NMR_FID/8/8-H/pdata/
- NMR_FID/8/8-H/pdata/1/
- NMR_FID/8/8-H/pdata/1/outd
- NMR_FID/8/8-H/pdata/1/proc
- NMR_FID/8/8-H/pdata/1/procs
- NMR_FID/8/8-H/pdata/1/title
- NMR_FID/8/8-H/prosol_History
- NMR_FID/8/8-H/pulseprogram
- NMR_FID/8/8-H/scon2
- NMR_FID/8/8-H/shimvalues
- NMR_FID/8/8-H/specpar
- NMR_FID/8/8-H/uxnmr.info
- NMR_FID/8/8-H/uxnmr.par
- NMR_FID/9/
- NMR_FID/9/9-C/
[truncated: 46 more entries]
