# Supplementary material for: Stereoselective Synthesis, Pro-resolution, and Anti-inflammatory Actions of RvD5n-3 DPA
Source: J Nat Prod. 2023 Oct 25;86(11):2546–53. doi: 10.1021/acs.jnatprod.3c00769 (PMC10683074; doi:10.1021/acs.jnatprod.3c00769)
Supplement: Supplementary file 2 — np3c00769_si_002.zip [file np3c00769_si_002.zip › NMR_FID/10/10-C/pdata/1/auditp.txt]

##TITLE= Audit trail, TopSpin 4.1.4
##JCAMPDX= 5.01
##ORIGIN= Bruker BioSpin GmbH
##OWNER= tnmr
$$ D:/uio/AVneo400-05/data/karinaer/nmr/KE106/11/pdata/1/auditp.txt
##AUDIT TRAIL=  $$ (NUMBER, WHEN, WHO, WHERE, PROCESS, VERSION, WHAT)
(   1,<2022-06-01 14:02:05.781 +0000>,<KJEMI-NMR05\tnmr>,<KJEMI-NMR05>,<go4>,<TopSpin 4.1.4>,
      <acquisition in progress>)
$$ D:/uio/AVneo400-05/data/karinaer/nmr/KE106/11/audita.txt
(   2,<2022-06-01 15:01:00.944 +0000>,<KJEMI-NMR05\tnmr>,<KJEMI-NMR05>,<go4>,<TopSpin 4.1.4>,
      <created by zg on 'AVNeo400 Nanobay' (KJEMI-NMR05) by user 'KJEMI-NMR05\tnmr'
       on data set with UUID '6b45aa76-e1b3-11ec-b6f7-0030d627f2b0'
       started at 2022-06-01 14:02:05.793 +0000, POWCHK enabled, PULCHK disabled,
       completed at 2022-06-01 15:01:00.943 +0000
       configuration hash MD5:
       CF 33 90 74 DE E2 AE 25 0C 8C 77 0A 06 74 43 BD
       double data hash MD5: 64K
       BB A5 97 A7 2D 77 86 AA 92 23 A2 9E CF C5 72 1D>)
(   3,<2022-06-01 17:01:01.878 +0200>,<tnmr>,<Kjemi-nmr05>,<xwish3>,<TopSpin 4.1.4>,
      <ICON-NMR User ID: karinaer
       double data hash MD5: 64K
       BB A5 97 A7 2D 77 86 AA 92 23 A2 9E CF C5 72 1D>)
(   4,<2022-06-01 17:01:02.940 +0200>,<tnmr/karinaer>,<Kjemi-nmr05>,<proc1d>,<TopSpin 4.1.4>,
      <Start of raw data processing
       ef LB = 1 FT_mod = 6 PKNL = 1 SI = 32K 
       data hash MD5: 32K
       23 17 0A 00 56 AA FB 92 85 8C CA D9 C5 F7 B1 A5>)
(   5,<2022-06-01 17:01:03.159 +0200>,<tnmr/karinaer>,<Kjemi-nmr05>,<proc1d>,<TopSpin 4.1.4>,
      <apk 
       data hash MD5: 32K
       74 D3 6A 6C C7 B2 31 95 D5 96 7A DA 12 7F 57 65>)
(   6,<2022-06-01 17:01:03.377 +0200>,<tnmr/karinaer>,<Kjemi-nmr05>,<proc1d>,<TopSpin 4.1.4>,
      <abs ABSG = 5 
       data hash MD5: 32K
       30 E4 C4 05 D4 9D F7 36 F2 23 93 FD 11 57 71 1F>)
(   7,<2022-06-01 17:01:03.424 +0200>,<tnmr/karinaer>,<Kjemi-nmr05>,<peak>,<TopSpin 4.1.4>,
      <1D Peak picking
       data hash MD5: 32K
       30 E4 C4 05 D4 9D F7 36 F2 23 93 FD 11 57 71 1F>)
(   8,<2022-06-01 17:01:04.193 +0200>,<tnmr/karinaer>,<Kjemi-nmr05>,<xwish3>,<TopSpin 4.1.4>,
      <ICON-NMR User ID: karinaer
       data hash MD5: 32K
       30 E4 C4 05 D4 9D F7 36 F2 23 93 FD 11 57 71 1F>)
##END=

$$ hash MD5
$$ 75 2F 70 FC CE 54 0C E6 01 35 AC 80 3F 0B AA 99
