# Supplementary material for: Stereoselective Synthesis, Pro-resolution, and Anti-inflammatory Actions of RvD5n-3 DPA
Source: J Nat Prod. 2023 Oct 25;86(11):2546–53. doi: 10.1021/acs.jnatprod.3c00769 (PMC10683074; doi:10.1021/acs.jnatprod.3c00769)
Supplement: Supplementary file 2 — np3c00769_si_002.zip [file np3c00769_si_002.zip › NMR_FID/10/10-C/pdata/1/peaklist.xml]

<?xml version="1.0" encoding="UTF-8"?>
<PeakList>
  <PeakList1D>
    <PeakList1DHeader creator="tnmr" date="2022-06-01T17:01:03.440+02:00" expNo="11" name="KE106" owner="" procNo="1" source="D:/uio/AVneo400-05/data/karinaer/nmr">
      <PeakPickDetails>F1=218.292999ppm, F2=-18.293024ppm, MI=0.00cm, MAXI=10000.00cm, PC=1.400
      </PeakPickDetails>
    </PeakList1DHeader>
    <Peak1D F1="174.212402" intensity="1.153822e+00" type="0"/>
    <Peak1D F1="146.412933" intensity="2.056442e+00" type="0"/>
    <Peak1D F1="146.004471" intensity="1.953417e+00" type="0"/>
    <Peak1D F1="133.932144" intensity="2.201641e+00" type="0"/>
    <Peak1D F1="124.045555" intensity="2.453332e+00" type="0"/>
    <Peak1D F1="108.486710" intensity="2.282871e+00" type="0"/>
    <Peak1D F1="108.407784" intensity="2.371092e+00" type="0"/>
    <Peak1D F1="83.442139" intensity="1.264711e+00" type="0"/>
    <Peak1D F1="79.035851" intensity="1.008333e+00" type="0"/>
    <Peak1D F1="79.001259" intensity="1.087065e+00" type="0"/>
    <Peak1D F1="77.335953" intensity="3.550772e+01" type="0"/>
    <Peak1D F1="77.220802" intensity="1.520633e+00" type="0"/>
    <Peak1D F1="77.018654" intensity="3.629905e+01" type="0"/>
    <Peak1D F1="76.701393" intensity="3.581591e+01" type="0"/>
    <Peak1D F1="72.451630" intensity="2.283143e+00" type="0"/>
    <Peak1D F1="72.379524" intensity="2.114661e+00" type="0"/>
    <Peak1D F1="51.469849" intensity="2.519194e+00" type="0"/>
    <Peak1D F1="37.652637" intensity="2.054073e+00" type="0"/>
    <Peak1D F1="35.856247" intensity="1.946162e+00" type="0"/>
    <Peak1D F1="34.033527" intensity="2.672090e+00" type="0"/>
    <Peak1D F1="29.145649" intensity="2.709875e+00" type="0"/>
    <Peak1D F1="25.849182" intensity="1.500000e+01" type="0"/>
    <Peak1D F1="24.894487" intensity="2.878976e+00" type="0"/>
    <Peak1D F1="24.548843" intensity="2.251873e+00" type="0"/>
    <Peak1D F1="20.743252" intensity="2.643800e+00" type="0"/>
    <Peak1D F1="18.221767" intensity="1.913425e+00" type="0"/>
    <Peak1D F1="18.202011" intensity="1.915309e+00" type="0"/>
    <Peak1D F1="14.158455" intensity="2.488949e+00" type="0"/>
    <Peak1D F1="11.131922" intensity="1.915003e+00" type="0"/>
    <Peak1D F1="-4.470949" intensity="2.608650e+00" type="0"/>
    <Peak1D F1="-4.592632" intensity="2.582746e+00" type="0"/>
    <Peak1D F1="-4.809529" intensity="2.675347e+00" type="0"/>
    <Peak1D F1="-4.860775" intensity="2.637405e+00" type="0"/>
  </PeakList1D>
</PeakList>
