# Supplementary material for: Stereoselective Synthesis, Pro-resolution, and Anti-inflammatory Actions of RvD5n-3 DPA
Source: J Nat Prod. 2023 Oct 25;86(11):2546–53. doi: 10.1021/acs.jnatprod.3c00769 (PMC10683074; doi:10.1021/acs.jnatprod.3c00769)
Supplement: Supplementary file 2 — np3c00769_si_002.zip [file np3c00769_si_002.zip › NMR_FID/10/10-C/pdata/1/peakrng]

P    #regions in PPM
# 2022-06-01 17:01:03 +0200  tnmr@Kjemi-nmr05
# low field   high field   mi   maxi
  218.292999267578  -18.2930245338875  0.000  10000.000  # for region 1
