# Supplementary material for: Stereoselective Synthesis, Pro-resolution, and Anti-inflammatory Actions of RvD5n-3 DPA
Source: J Nat Prod. 2023 Oct 25;86(11):2546–53. doi: 10.1021/acs.jnatprod.3c00769 (PMC10683074; doi:10.1021/acs.jnatprod.3c00769)
Supplement: Supplementary file 2 — np3c00769_si_002.zip [file np3c00769_si_002.zip › NMR_FID/10/10-C/uxnmr.info]

CONFIGURATION INFORMATION
=========================

Path         : /opt/topspin/conf/instr/spect/uxnmr.info
Date         : Thu Mar 31 13:58:14 2022
Release      : TopSpin 4.1.4
Installed in : /opt/topspin
Host         : BladeEpu
OS           : CentOS Linux release 7.2.1511 (Core) 
SPECTR-OS    : Version 4.1.166.20220113
CPU          : Intel(R) Core(TM) i5-8400H CPU @ 2.50GHz (8 cores at 3658 MHz with Hyperthreading)
User         : root (root)
System       : Avance Neo 400 NMR spectrometer
1H-frequency : 400.23 MHz
Description  : AVNeo400 Nanobay
Location     : Oslo Blindern
Bruker Order : 5040360
Configured in: BladeEpu:/opt/topspin/conf/instr/spect

AQ-Rack:
- SCU: AV4I SCU SYSTEM CONTROL UNIT Z162978/00662 ECL 02.00
- {EPU}: AV4I SCU SYSTEM CONTROL UNIT Z162978/00662 ECL 02.00
- {GTU}: AV4I SCU SYSTEM CONTROL UNIT Z162978/00662 ECL 02.00
  Location: slot 7 in rack 1
  Connection: at IP 192.168.180.18 via PCIe #4
  Firmware Version: 20210312125813
  - Gradient resolution: 1.0 us
  Devices: MTD at /dev/mtd2, RTD at /dev/bbu/rtd4.4, GPROC at /dev/bbu/gproc4.7
  Sequencer: GCube, TCube
  - GCube1
  - TCube1
- TRX 1200: AV4 TRANSCEIVER 1200 Z148391/06739 ECL 02.05
  Location: slot 4 in rack 1
  Connection: at IP 192.168.180.38 via PCIe #9
  Firmware Version: 20210312121750
  Devices: MTD at /dev/mtd11, DRX at /dev/bbu/drx9.5, RTD at /dev/bbu/rtd9.4
  Sequencer: FCube
  - FCube1
- TRX 1200: AV4 TRANSCEIVER 1200 Z148391/06738 ECL 02.05
  Location: slot 5 in rack 1
  Connection: at IP 192.168.180.46 via PCIe #11
  Firmware Version: 20210312121750
  Devices: MTD at /dev/mtd20, DRX at /dev/bbu/drx11.5, RTD at /dev/bbu/rtd11.4
  Sequencer: FCube
  - FCube2
- PSM-A: AV4 PSM-A Z149510/02800 ECL 03.01
- RACK: AV4 CONSOLE NB WIRED Z163448/00687 ECL 02.00
- PSM-D: AV4 PSM-D Z149520/02693 ECL 01.01
- PSM-48V: AV4 PSM-48V Z149850/04638 ECL 01.02
- BLA2BB: BLA2BB 150/60 20-400 W1345049/6930 ECL 92
- PSM-BLA: AQS INES PSM-BLA POWER SUPPLY Z128045/01727 ECL 02.01
- REF 1200: AV4 REFERENCE 1200 Z148270/02384 ECL 02.02
- XBB19F 2HS: AQS XBB19F 2HS PREAMP CRP 400 Z128143/01611 ECL 07.02
  HPPR2: - HPPR/2 preamplifier connected via AqRack
      Type      : HPPR/2
      Controller: no Cover
                  no LED display for tuning and matching
      Module  1 : XBB19F 2HS
                  PN=Z128143, SN=01611 from 20210601
      Module  2 : 1H/2H 1H (virtual 50 Ohm reference: 138.9%/79.3deg)
                  PN=Z128274, SN=01654 from 20210623
      Module  3 : 1H/2H 2H (virtual 50 Ohm reference: 88.0%/-72.3deg)
                  PN=Z128274, SN=01654 from 20210623
  
- 1H/2H 1H: AQS 1H/2H PREAMP 400 CRP Z128274/01654 ECL 01.06
- 1H/2H 2H: AQS 1H/2H PREAMP 400 CRP Z128274/01654 ECL 01.06

Amplifiers (AQS configuration):
  RO  Amplifier  Module  Nucleus  Power/W  Switchbox Name PN/SN/FW
   1      1         1        B      150    N         BLA2BB 150/60 20-400 W1345049/6930/-
   2      1         2        B       60    N         BLA2BB 150/60 20-400 W1345049/6930/-


Transmitters at the spectrometer subnet:
----------------------------------------
LTRX Z109888/03354 ECL 04.02:
- TCP/IP address = 192.168.99.10
- Amplifier      = BSMS/2 LOCK TRANSCEIVER 400: Z109888/03354 ECL 04.02

BSMS: BSMS/2 connected to ethernet
- TCP/IP address = 192.168.99.10
- ELCB firmware version = 20210212
- Note:  The ELCB firmware is too old.
- ELCB = BSMS/2 ELCB: Z100818/09325 ECL 07.03
- GAB current limits = 0.0/X, 0.0/Y, 10.0/Z (in A)
- Shim System = BOSS3-SB
- SCB channels = 40
- Shim matrix file: 292722aa.dat
- Active shims: Z Z2 Z3 Z4 Z5 X XZ XZ2 (X2-Y2) XY Y YZ YZ2 (X2-Y2)Z2 XZ4 XZ3 Z6 (X2-Y2)Z YZ4 YZ3 XYZ2 XYZ X3Z X3 Y3Z Y3 Z7 Z8 XZ5 YZ5 (X2-Y2)Z3 (X2-Y2)Z4 (X2-Y2)Z5 XYZ3 XYZ4 XYZ5
- Magnet polarity: SN (Bruker), uses standard H0 polarity
- L-TRX = BSMS/2 LOCK TRANSCEIVER 400: Z109888/03354 ECL 04.02
- Lock: on L-TRX board, supports 2H
- VTU_SPB = BSMS/2 SPB SENSOR & PNEUMATIC BD: Z115191/06364 ECL 05.05
- VTU_VPSB1 = AV4 VARIABLE POWER SUPPLY BD DC: Z139305/02226 ECL 01.02

VTU: in BSMS/2 connected to ethernet
- TCP/IP address = 192.168.99.10

SampleCase: in BSMS/2 connected to ethernet
- TCP/IP address = 192.168.99.10

Bruker Power Distribution Units at the spectrometer subnet:
-------------------------------------------------
Bruker Power Distribution Unit 1: BPDU-BHMI
- TCP/IP address   = 192.168.99.98

Magnet System:
- Magnet  : BZH 1911'400'70I
- Cryostat: D315'54-11154
- Polarity: SN (Bruker)


RF cable connections (detected)
--------------------------------------------------------------------
TRX1 NORM output -> input 1 of transmitter 1 (BLA2BB 150/60 20-400 W1345049/6930)
TRX1 AUX  output -> open
TRX2 NORM output -> input 2 of transmitter 1 (BLA2BB 150/60 20-400 W1345049/6930)
TRX2 AUX  output -> input 1 of transmitter 2 (BSMS/2 LOCK TRANSCEIVER 400 Z109888/03354 at TCP/IP 192.168.99.10)

Blanking cable connections (detected)
--------------------------------------------------------------------
transmitter 1 = BLA2BB 150/60 20-400 W1345049/6930:
- amplifier B-150W uses blanking 1
- amplifier B-60W uses blanking 2

transmitter 2 = BSMS/2 LOCK TRANSCEIVER 400 Z109888/03354 at TCP/IP 192.168.99.10:
- amplifier 2H-5W uses blanking 9


Preamplifier connections (detected)
--------------------------------------------------------------------
Tune-TRX1 -> XBB19F 2HS -> REC1
Tune-TRX2 -> 1H/2H 1H   -> REC2
Tune-TRX2 -> 1H/2H 2H   -> REC2
