# Supplementary material for: Stereoselective Synthesis, Pro-resolution, and Anti-inflammatory Actions of RvD5n-3 DPA
Source: J Nat Prod. 2023 Oct 25;86(11):2546–53. doi: 10.1021/acs.jnatprod.3c00769 (PMC10683074; doi:10.1021/acs.jnatprod.3c00769)
Supplement: Supplementary file 2 — np3c00769_si_002.zip [file np3c00769_si_002.zip › NMR_FID/10/10-H/audita.txt]

##TITLE= Audit trail, TopSpin 4.1.4
##JCAMPDX= 5.01
##ORIGIN= Bruker BioSpin GmbH
##OWNER= root
$$ /root/.topspin-BladeEpu/local_acqu/KE106/10/audita.txt
##AUDIT TRAIL=  $$ (NUMBER, WHEN, WHO, WHERE, PROCESS, VERSION, WHAT)
(   1,<2022-06-01 13:58:56.146 +0000>,<KJEMI-NMR05\tnmr>,<KJEMI-NMR05>,<go4>,<TopSpin 4.1.4>,
      <acquisition in progress>)
$$ D:/uio/AVneo400-05/data/karinaer/nmr/KE106/10/audita.txt
(   2,<2022-06-01 14:00:29.025 +0000>,<KJEMI-NMR05\tnmr>,<KJEMI-NMR05>,<go4>,<TopSpin 4.1.4>,
      <created by zg on 'AVNeo400 Nanobay' (KJEMI-NMR05) by user 'KJEMI-NMR05\tnmr'
       on data set with UUID 'fa449094-e1b2-11ec-92d9-0030d627f2b0'
       started at 2022-06-01 13:58:56.155 +0000, POWCHK enabled, PULCHK disabled,
       completed at 2022-06-01 14:00:29.021 +0000
       configuration hash MD5:
       CF 33 90 74 DE E2 AE 25 0C 8C 77 0A 06 74 43 BD
       double data hash MD5: 64K
       70 DD A4 14 1A 67 1A CC 11 AC A3 47 32 4E 62 46>)
(   3,<2022-06-01 16:00:29.978 +0200>,<tnmr>,<Kjemi-nmr05>,<xwish3>,<TopSpin 4.1.4>,
      <ICON-NMR User ID: karinaer
       double data hash MD5: 64K
       70 DD A4 14 1A 67 1A CC 11 AC A3 47 32 4E 62 46>)
##END=

$$ hash MD5
$$ 5E F0 F7 B2 0C 13 A8 CF 24 2B B4 99 F2 99 B9 76
