# Supplementary material for: Stereoselective Synthesis, Pro-resolution, and Anti-inflammatory Actions of RvD5n-3 DPA
Source: J Nat Prod. 2023 Oct 25;86(11):2546–53. doi: 10.1021/acs.jnatprod.3c00769 (PMC10683074; doi:10.1021/acs.jnatprod.3c00769)
Supplement: Supplementary file 2 — np3c00769_si_002.zip [file np3c00769_si_002.zip › NMR_FID/10/10-H/pdata/1/intrng]

P 0
7.338056   7.105556
6.220555   5.900242
5.800242   5.509616
5.509304   5.358991
5.358679   5.135241
4.263365   3.956489
3.755864   3.498989
3.498676   3.252426
2.403675   2.076799
2.076487   1.829924
1.740236   1.084298
1.080861   0.650235
0.197109   -0.161953
