# Supplementary material for: Stereoselective Synthesis, Pro-resolution, and Anti-inflammatory Actions of RvD5n-3 DPA
Source: J Nat Prod. 2023 Oct 25;86(11):2546–53. doi: 10.1021/acs.jnatprod.3c00769 (PMC10683074; doi:10.1021/acs.jnatprod.3c00769)
Supplement: Supplementary file 2 — np3c00769_si_002.zip [file np3c00769_si_002.zip › NMR_FID/10/10-H/pdata/1/peaklist.xml]

<?xml version="1.0" encoding="UTF-8"?>
<PeakList>
  <PeakList1D>
    <PeakList1DHeader creator="tnmr" date="2022-06-01T16:00:32.025+02:00" expNo="10" name="KE106" owner="" procNo="1" source="D:/uio/AVneo400-05/data/karinaer/nmr">
      <PeakPickDetails>F1=16.357130ppm, F2=-4.122896ppm, MI=0.10cm, MAXI=10000.00cm, PC=1.000
      </PeakPickDetails>
    </PeakList1DHeader>
    <Peak1D F1="7.226864" intensity="2.444454e+00" type="0"/>
    <Peak1D F1="6.109526" intensity="2.389594e-01" type="0"/>
    <Peak1D F1="6.096475" intensity="2.506149e-01" type="0"/>
    <Peak1D F1="6.070341" intensity="4.533980e-01" type="0"/>
    <Peak1D F1="6.057179" intensity="5.117231e-01" type="0"/>
    <Peak1D F1="6.031749" intensity="2.837899e-01" type="0"/>
    <Peak1D F1="6.017994" intensity="2.821369e-01" type="0"/>
    <Peak1D F1="5.640438" intensity="1.040130e-01" type="0"/>
    <Peak1D F1="5.635255" intensity="2.575117e-01" type="0"/>
    <Peak1D F1="5.631042" intensity="2.609296e-01" type="0"/>
    <Peak1D F1="5.625909" intensity="1.126806e-01" type="0"/>
    <Peak1D F1="5.607214" intensity="1.077382e-01" type="0"/>
    <Peak1D F1="5.601911" intensity="3.040395e-01" type="0"/>
    <Peak1D F1="5.596158" intensity="3.464432e-01" type="0"/>
    <Peak1D F1="5.591750" intensity="2.793733e-01" type="0"/>
    <Peak1D F1="5.586381" intensity="1.021438e-01" type="0"/>
    <Peak1D F1="5.562553" intensity="2.129613e-01" type="0"/>
    <Peak1D F1="5.558553" intensity="2.120459e-01" type="0"/>
    <Peak1D F1="5.439312" intensity="1.504145e-01" type="0"/>
    <Peak1D F1="5.435384" intensity="1.002050e-01" type="0"/>
    <Peak1D F1="5.430097" intensity="1.147989e-01" type="0"/>
    <Peak1D F1="5.415763" intensity="1.212226e-01" type="0"/>
    <Peak1D F1="5.412179" intensity="2.114694e-01" type="0"/>
    <Peak1D F1="5.408900" intensity="1.163765e-01" type="0"/>
    <Peak1D F1="5.394267" intensity="1.105534e-01" type="0"/>
    <Peak1D F1="5.308321" intensity="1.033774e-01" type="0"/>
    <Peak1D F1="5.293780" intensity="1.233950e-01" type="0"/>
    <Peak1D F1="5.290083" intensity="2.089148e-01" type="0"/>
    <Peak1D F1="5.286093" intensity="1.332933e-01" type="0"/>
    <Peak1D F1="5.271744" intensity="1.049533e-01" type="0"/>
    <Peak1D F1="5.267038" intensity="1.161833e-01" type="0"/>
    <Peak1D F1="5.262967" intensity="1.492684e-01" type="0"/>
    <Peak1D F1="4.131198" intensity="2.167350e-01" type="0"/>
    <Peak1D F1="4.115656" intensity="2.817718e-01" type="0"/>
    <Peak1D F1="4.102235" intensity="2.878473e-01" type="0"/>
    <Peak1D F1="4.090606" intensity="2.117406e-01" type="0"/>
    <Peak1D F1="4.087819" intensity="2.193683e-01" type="0"/>
    <Peak1D F1="3.630352" intensity="5.308779e+00" type="0"/>
    <Peak1D F1="3.386692" intensity="8.104650e-01" type="0"/>
    <Peak1D F1="2.280229" intensity="5.624826e-01" type="0"/>
    <Peak1D F1="2.261598" intensity="1.008133e+00" type="0"/>
    <Peak1D F1="2.242659" intensity="6.431226e-01" type="0"/>
    <Peak1D F1="2.235432" intensity="1.646846e-01" type="0"/>
    <Peak1D F1="2.233739" intensity="1.623247e-01" type="0"/>
    <Peak1D F1="2.216719" intensity="2.227790e-01" type="0"/>
    <Peak1D F1="2.213577" intensity="2.037948e-01" type="0"/>
    <Peak1D F1="2.193074" intensity="2.213963e-01" type="0"/>
    <Peak1D F1="2.174912" intensity="1.362148e-01" type="0"/>
    <Peak1D F1="2.007472" intensity="2.754800e-01" type="0"/>
    <Peak1D F1="1.989121" intensity="4.252344e-01" type="0"/>
    <Peak1D F1="1.970729" intensity="3.006647e-01" type="0"/>
    <Peak1D F1="1.596932" intensity="2.218876e-01" type="0"/>
    <Peak1D F1="1.578621" intensity="3.022536e-01" type="0"/>
    <Peak1D F1="1.560884" intensity="2.123049e-01" type="0"/>
    <Peak1D F1="1.520109" intensity="1.469398e+00" type="0"/>
    <Peak1D F1="1.448414" intensity="1.618274e-01" type="0"/>
    <Peak1D F1="1.438783" intensity="2.261457e-01" type="0"/>
    <Peak1D F1="1.434258" intensity="2.295010e-01" type="0"/>
    <Peak1D F1="1.424167" intensity="2.637124e-01" type="0"/>
    <Peak1D F1="1.409012" intensity="1.508287e-01" type="0"/>
    <Peak1D F1="1.307962" intensity="1.096009e-01" type="0"/>
    <Peak1D F1="1.282448" intensity="4.620008e-01" type="0"/>
    <Peak1D F1="1.271634" intensity="5.610059e-01" type="0"/>
    <Peak1D F1="0.938148" intensity="1.135003e+00" type="0"/>
    <Peak1D F1="0.932450" intensity="1.719281e-01" type="0"/>
    <Peak1D F1="0.919366" intensity="2.284435e+00" type="0"/>
    <Peak1D F1="0.914070" intensity="1.903066e-01" type="0"/>
    <Peak1D F1="0.900504" intensity="1.088235e+00" type="0"/>
    <Peak1D F1="0.880458" intensity="1.013709e-01" type="0"/>
    <Peak1D F1="0.856054" intensity="1.500000e+01" type="0"/>
    <Peak1D F1="0.852922" intensity="1.418541e+01" type="0"/>
    <Peak1D F1="0.034504" intensity="1.499006e-01" type="0"/>
    <Peak1D F1="0.012530" intensity="3.787927e+00" type="0"/>
    <Peak1D F1="-0.000153" intensity="4.602976e+00" type="0"/>
    <Peak1D F1="-0.002428" intensity="4.450906e+00" type="0"/>
    <Peak1D F1="-0.013657" intensity="3.925249e+00" type="0"/>
    <Peak1D F1="-0.020941" intensity="2.060468e-01" type="0"/>
  </PeakList1D>
</PeakList>
