# Supplementary material for: Stereoselective Synthesis, Pro-resolution, and Anti-inflammatory Actions of RvD5n-3 DPA
Source: J Nat Prod. 2023 Oct 25;86(11):2546–53. doi: 10.1021/acs.jnatprod.3c00769 (PMC10683074; doi:10.1021/acs.jnatprod.3c00769)
Supplement: Supplementary file 2 — np3c00769_si_002.zip [file np3c00769_si_002.zip › NMR_FID/10/10-H/shimvalues]

# Wed Jun  1 14:00:28 2022
#$$PROBEIDENTIFIER=Z163739_0427
#$$PROBENAME=PI HR-BBO400S1-BBF/H/D-5.0-Z SP
#$$SHIMID=292722
#
# Active Shim Gradients
#
Z           		-5319           
Z2          		106             
Z3          		209             
Z4          		-2302           
Z5          		-122            
Z6          		1153            
Z7          		1940            
Z8          		3701            
X           		-2546           
XZ          		-1836           
XZ2         		794             
XZ3         		1121            
XZ4         		518             
XZ5         		4076            
Y           		6377            
YZ          		1330            
YZ2         		5958            
YZ3         		582             
YZ4         		-44             
YZ5         		-4470           
XY          		-2692           
XYZ         		-1375           
XYZ2        		-1123           
XYZ3        		1264            
XYZ4        		3252            
XYZ5        		-2373           
(X2-Y2)     		-8373           
(X2-Y2)Z    		-1093           
(X2-Y2)Z2   		-1069           
(X2-Y2)Z3   		-51             
(X2-Y2)Z4   		6952            
(X2-Y2)Z5   		-1632           
X3          		-5217           
X3Z         		-2020           
Y3          		-171            
Y3Z         		-488            
#
# Lock Parameter
#
FIELD		9697.409
LOCKPHASE		  22.747
LOCKPOWER		 -27.000
LOCKGAIN		 118.672
LOCKDC		 -75.000
LOCKSHIFT		   7.240
LOOPGAIN		 -12.000
LOOPTIME		   0.400
LOOPFILTER		 100.000
#
IEEE64_VERSION_CODE 1
#
# Shim currents 
#
SHIM_SETTING [ 1]    -2327.15652856
SHIM_SETTING [ 2]    -2231.50895434
SHIM_SETTING [ 3]    -1341.27123452
SHIM_SETTING [ 4]     4239.73895650
SHIM_SETTING [ 5]    -2915.09279313
SHIM_SETTING [ 6]    -1409.52752811
SHIM_SETTING [ 7]     4415.64394704
SHIM_SETTING [ 8]      274.24391852
SHIM_SETTING [ 9]      474.62657001
SHIM_SETTING [10]     -871.51326025
SHIM_SETTING [11]        0.00000000
SHIM_SETTING [12]      316.91190988
SHIM_SETTING [13]     -659.24836823
SHIM_SETTING [14]    -1550.44359454
SHIM_SETTING [15]     -597.13566286
SHIM_SETTING [16]    -1782.80452741
SHIM_SETTING [17]    -4666.92201431
SHIM_SETTING [18]    -2486.54942532
SHIM_SETTING [19]     3495.97475119
SHIM_SETTING [20]    -5590.44465707
SHIM_SETTING [21]    -4869.73196680
SHIM_SETTING [22]    -1647.04071550
SHIM_SETTING [23]   -15826.97262788
SHIM_SETTING [24]   -13257.71625734
SHIM_SETTING [25]       81.00065893
SHIM_SETTING [26]     3935.69006007
SHIM_SETTING [27]    -3510.31971184
SHIM_SETTING [28]    11994.48272249
SHIM_SETTING [29]      163.90855957
SHIM_SETTING [30]     2996.29775464
SHIM_SETTING [31]     1630.06369663
SHIM_SETTING [32]    11386.21665078
SHIM_SETTING [33]    -2495.81269970
SHIM_SETTING [34]     -214.41927476
SHIM_SETTING [35]    -7684.75631753
SHIM_SETTING [36]    -2558.34771000
SHIM_SETTING [37]     4996.70181964
SHIM_SETTING [38]    -2649.26625084
SHIM_SETTING [39]     3516.49798940
SHIM_SETTING [40]        0.00000000
