# Supplementary material for: Stereoselective Synthesis, Pro-resolution, and Anti-inflammatory Actions of RvD5n-3 DPA
Source: J Nat Prod. 2023 Oct 25;86(11):2546–53. doi: 10.1021/acs.jnatprod.3c00769 (PMC10683074; doi:10.1021/acs.jnatprod.3c00769)
Supplement: Supplementary file 2 — np3c00769_si_002.zip [file np3c00769_si_002.zip › NMR_FID/10/10-H/topshimreport]

New TopShim run:

version = topshim 2.2.0
date = 2022-06-01
time = 15:56:07.987
command = topshim tune tuneaxyz

TUNE

Parameters:

probe = Z163739_0427
solvent = CDCl3

Results:


Performing tune after shimming

NOTE: The lock signal appears to be unstable. This affects the performance of the tune algorithm! 

tune lock level increase = 2.5

shim changes: 
Z	+101
X	-1
Y	+46

duration = 58 sec
completed successfully
finished Wed Jun  1 15:57:04 2022


========================================================================

New TopShim run:

version = topshim 2.2.0
date = 2022-06-01
time = 15:57:05.927
command = topshim ordmax=6 tuneaxyz

FINE SHIMMING

Parameters:

probe = Z163739_0427
solvent = CDCl3
shim nucleus = 2H
nucleus optimised for = 1H
o1p (from lock) = 7.24 ppm

Results:


1D Shimming:
Iteration 1: FWHM Before= 1.2 Hz, Target= 0.3 Hz, After= 0.3 Hz
Shim succeeded

Lineshape quality factor (1D shimming, non-spinning) = 0.434


Performing tune after shimming
tune lock level increase = 1.0

shim changes: 
Z	-9
Z2	-5
Z3	+54
Z4	+107
Z5	+161
Z6	-454
X	+1
Y	-6

duration = 1 min 36 sec
completed successfully
finished Wed Jun  1 15:58:40 2022


========================================================================
