# Supplementary material for: Stereoselective Synthesis, Pro-resolution, and Anti-inflammatory Actions of RvD5n-3 DPA
Source: J Nat Prod. 2023 Oct 25;86(11):2546–53. doi: 10.1021/acs.jnatprod.3c00769 (PMC10683074; doi:10.1021/acs.jnatprod.3c00769)
Supplement: Supplementary file 2 — np3c00769_si_002.zip [file np3c00769_si_002.zip › NMR_FID/11/11-C/pdata/1/auditp.txt]

##TITLE= Audit trail, TopSpin 4.1.4
##JCAMPDX= 5.01
##ORIGIN= Bruker BioSpin GmbH
##OWNER= tnmr
$$ D:/uio/AVneo400-05/data/karinaer/nmr/KE107_NN/11/pdata/1/auditp.txt
##AUDIT TRAIL=  $$ (NUMBER, WHEN, WHO, WHERE, PROCESS, VERSION, WHAT)
(   1,<2022-06-08 19:57:19.301 +0000>,<KJEMI-NMR05\tnmr>,<KJEMI-NMR05>,<go4>,<TopSpin 4.1.4>,
      <acquisition in progress>)
$$ D:/uio/AVneo400-05/data/karinaer/nmr/KE107_NN/11/audita.txt
(   2,<2022-06-08 22:53:31.964 +0000>,<KJEMI-NMR05\tnmr>,<KJEMI-NMR05>,<go4>,<TopSpin 4.1.4>,
      <created by zg on 'AVNeo400 Nanobay' (KJEMI-NMR05) by user 'KJEMI-NMR05\tnmr'
       on data set with UUID '3402ef44-e765-11ec-aa15-0030d627f2b0'
       started at 2022-06-08 19:57:19.313 +0000, POWCHK enabled, PULCHK disabled,
       completed at 2022-06-08 22:53:31.963 +0000
       configuration hash MD5:
       CF 33 90 74 DE E2 AE 25 0C 8C 77 0A 06 74 43 BD
       double data hash MD5: 64K
       6F F1 87 A6 BE 06 06 84 BF 35 1F 58 1A 79 68 8B>)
(   3,<2022-06-09 00:53:32.402 +0200>,<tnmr>,<Kjemi-nmr05>,<xwish3>,<TopSpin 4.1.4>,
      <ICON-NMR User ID: karinaer
       double data hash MD5: 64K
       6F F1 87 A6 BE 06 06 84 BF 35 1F 58 1A 79 68 8B>)
(   4,<2022-06-09 00:53:33.386 +0200>,<tnmr/karinaer>,<Kjemi-nmr05>,<proc1d>,<TopSpin 4.1.4>,
      <Start of raw data processing
       ef LB = 1 FT_mod = 6 PKNL = 1 SI = 32K 
       data hash MD5: 32K
       5A 44 89 E1 6E 2C 1D ED 93 60 95 2C E6 9D 9D AB>)
(   5,<2022-06-09 00:53:33.527 +0200>,<tnmr/karinaer>,<Kjemi-nmr05>,<proc1d>,<TopSpin 4.1.4>,
      <apk 
       data hash MD5: 32K
       FB 74 7A 8B 9F 88 81 DB BF CC C8 F7 70 AB E8 98>)
(   6,<2022-06-09 00:53:33.636 +0200>,<tnmr/karinaer>,<Kjemi-nmr05>,<proc1d>,<TopSpin 4.1.4>,
      <abs ABSG = 5 
       data hash MD5: 32K
       51 6D 21 C0 5E 6A 2D E1 A7 B7 48 47 30 AA 47 12>)
(   7,<2022-06-09 00:53:33.683 +0200>,<tnmr/karinaer>,<Kjemi-nmr05>,<peak>,<TopSpin 4.1.4>,
      <1D Peak picking
       data hash MD5: 32K
       51 6D 21 C0 5E 6A 2D E1 A7 B7 48 47 30 AA 47 12>)
(   8,<2022-06-09 00:53:34.292 +0200>,<tnmr/karinaer>,<Kjemi-nmr05>,<xwish3>,<TopSpin 4.1.4>,
      <ICON-NMR User ID: karinaer
       data hash MD5: 32K
       51 6D 21 C0 5E 6A 2D E1 A7 B7 48 47 30 AA 47 12>)
##END=

$$ hash MD5
$$ F7 A6 1C 96 DA CA 1D 0B 9F 7C 74 B7 27 17 E6 B7
