# Supplementary material for: Stereoselective Synthesis, Pro-resolution, and Anti-inflammatory Actions of RvD5n-3 DPA
Source: J Nat Prod. 2023 Oct 25;86(11):2546–53. doi: 10.1021/acs.jnatprod.3c00769 (PMC10683074; doi:10.1021/acs.jnatprod.3c00769)
Supplement: Supplementary file 2 — np3c00769_si_002.zip [file np3c00769_si_002.zip › NMR_FID/11/11-C/pdata/1/peaklist.xml]

<?xml version="1.0" encoding="UTF-8"?>
<PeakList>
  <PeakList1D>
    <PeakList1DHeader creator="tnmr" date="2022-06-09T00:53:33.683+02:00" expNo="11" name="KE107_NN" owner="" procNo="1" source="D:/uio/AVneo400-05/data/karinaer/nmr">
      <PeakPickDetails>F1=218.292999ppm, F2=-18.293024ppm, MI=0.00cm, MAXI=10000.00cm, PC=1.400
      </PeakPickDetails>
    </PeakList1DHeader>
    <Peak1D F1="174.250259" intensity="1.095147e+00" type="0"/>
    <Peak1D F1="137.581238" intensity="1.815277e+00" type="0"/>
    <Peak1D F1="137.101044" intensity="1.756875e+00" type="0"/>
    <Peak1D F1="133.520294" intensity="2.130054e+00" type="0"/>
    <Peak1D F1="128.988922" intensity="1.597396e+00" type="0"/>
    <Peak1D F1="128.948059" intensity="1.767837e+00" type="0"/>
    <Peak1D F1="128.551743" intensity="1.981905e+00" type="0"/>
    <Peak1D F1="128.531723" intensity="2.190015e+00" type="0"/>
    <Peak1D F1="124.673683" intensity="2.055992e+00" type="0"/>
    <Peak1D F1="124.154976" intensity="1.919498e+00" type="0"/>
    <Peak1D F1="124.105797" intensity="1.775101e+00" type="0"/>
    <Peak1D F1="77.334091" intensity="7.715833e+01" type="0"/>
    <Peak1D F1="77.220673" intensity="3.105043e+00" type="0"/>
    <Peak1D F1="77.016632" intensity="7.850179e+01" type="0"/>
    <Peak1D F1="76.699295" intensity="7.692580e+01" type="0"/>
    <Peak1D F1="73.107117" intensity="1.928373e+00" type="0"/>
    <Peak1D F1="73.066345" intensity="2.009399e+00" type="0"/>
    <Peak1D F1="51.458988" intensity="2.516402e+00" type="0"/>
    <Peak1D F1="38.199303" intensity="1.873323e+00" type="0"/>
    <Peak1D F1="36.308765" intensity="1.607464e+00" type="0"/>
    <Peak1D F1="34.070389" intensity="3.060570e+00" type="0"/>
    <Peak1D F1="29.182552" intensity="2.445651e+00" type="0"/>
    <Peak1D F1="26.411711" intensity="1.570168e+00" type="0"/>
    <Peak1D F1="25.908550" intensity="1.500000e+01" type="0"/>
    <Peak1D F1="24.945648" intensity="4.545688e+00" type="0"/>
    <Peak1D F1="20.753870" intensity="2.373852e+00" type="0"/>
    <Peak1D F1="18.289131" intensity="1.665316e+00" type="0"/>
    <Peak1D F1="18.265427" intensity="1.956273e+00" type="0"/>
    <Peak1D F1="14.208797" intensity="2.488721e+00" type="0"/>
    <Peak1D F1="-4.241206" intensity="1.987452e+00" type="0"/>
    <Peak1D F1="-4.392206" intensity="2.029366e+00" type="0"/>
    <Peak1D F1="-4.688312" intensity="2.327276e+00" type="0"/>
    <Peak1D F1="-4.733070" intensity="2.218805e+00" type="0"/>
  </PeakList1D>
</PeakList>
