# Supplementary material for: Stereoselective Synthesis, Pro-resolution, and Anti-inflammatory Actions of RvD5n-3 DPA
Source: J Nat Prod. 2023 Oct 25;86(11):2546–53. doi: 10.1021/acs.jnatprod.3c00769 (PMC10683074; doi:10.1021/acs.jnatprod.3c00769)
Supplement: Supplementary file 2 — np3c00769_si_002.zip [file np3c00769_si_002.zip › NMR_FID/11/11-H/pdata/1/auditp.txt]

##TITLE= Audit trail, TopSpin 4.1.4
##JCAMPDX= 5.01
##ORIGIN= Bruker BioSpin GmbH
##OWNER= tnmr
$$ D:/uio/AVneo400-05/data/karinaer/nmr/KE107_NN/10/pdata/1/auditp.txt
##AUDIT TRAIL=  $$ (NUMBER, WHEN, WHO, WHERE, PROCESS, VERSION, WHAT)
(   1,<2022-06-08 19:51:51.107 +0000>,<KJEMI-NMR05\tnmr>,<KJEMI-NMR05>,<go4>,<TopSpin 4.1.4>,
      <acquisition in progress>)
$$ D:/uio/AVneo400-05/data/karinaer/nmr/KE107_NN/10/audita.txt
(   2,<2022-06-08 19:56:05.230 +0000>,<KJEMI-NMR05\tnmr>,<KJEMI-NMR05>,<go4>,<TopSpin 4.1.4>,
      <created by zg on 'AVNeo400 Nanobay' (KJEMI-NMR05) by user 'KJEMI-NMR05\tnmr'
       on data set with UUID '706773d4-e764-11ec-b5a6-0030d627f2b0'
       started at 2022-06-08 19:51:51.119 +0000, POWCHK enabled, PULCHK disabled,
       completed at 2022-06-08 19:56:05.226 +0000
       configuration hash MD5:
       CF 33 90 74 DE E2 AE 25 0C 8C 77 0A 06 74 43 BD
       double data hash MD5: 64K
       C2 64 29 39 FE 35 83 32 05 61 E4 E0 D6 21 A9 64>)
(   3,<2022-06-08 21:56:05.681 +0200>,<tnmr>,<Kjemi-nmr05>,<xwish3>,<TopSpin 4.1.4>,
      <ICON-NMR User ID: karinaer
       double data hash MD5: 64K
       C2 64 29 39 FE 35 83 32 05 61 E4 E0 D6 21 A9 64>)
(   4,<2022-06-08 21:56:06.759 +0200>,<tnmr/karinaer>,<Kjemi-nmr05>,<proc1d>,<TopSpin 4.1.4>,
      <Start of raw data processing
       ef LB = 0.3 FT_mod = 6 PKNL = 1 SI = 64K 
       data hash MD5: 64K
       35 B3 01 8A C2 2A C7 EC 39 D2 7F CD 02 4E 6B EB>)
(   5,<2022-06-08 21:56:07.712 +0200>,<tnmr/karinaer>,<Kjemi-nmr05>,<proc1d>,<TopSpin 4.1.4>,
      <apk0 
       data hash MD5: 64K
       66 4A 55 60 2F 2E BE 05 CF 7B 4E 69 B1 77 9A D0>)
(   6,<2022-06-08 21:56:07.931 +0200>,<tnmr/karinaer>,<Kjemi-nmr05>,<proc1d>,<TopSpin 4.1.4>,
      <abs ABSG = 5 
       data hash MD5: 64K
       D7 4E 6E A5 09 8B 0A 11 66 F1 97 4C 2D 66 07 DC>)
(   7,<2022-06-08 21:56:07.978 +0200>,<tnmr/karinaer>,<Kjemi-nmr05>,<peak>,<TopSpin 4.1.4>,
      <1D Peak picking
       data hash MD5: 64K
       D7 4E 6E A5 09 8B 0A 11 66 F1 97 4C 2D 66 07 DC>)
(   8,<2022-06-08 21:56:08.587 +0200>,<tnmr/karinaer>,<Kjemi-nmr05>,<xwish3>,<TopSpin 4.1.4>,
      <ICON-NMR User ID: karinaer
       data hash MD5: 64K
       D7 4E 6E A5 09 8B 0A 11 66 F1 97 4C 2D 66 07 DC>)
##END=

$$ hash MD5
$$ AF FF 77 6D B1 58 9A 31 F1 90 B9 2B EC 32 DB 3D
