# Supplementary material for: Stereoselective Synthesis, Pro-resolution, and Anti-inflammatory Actions of RvD5n-3 DPA
Source: J Nat Prod. 2023 Oct 25;86(11):2546–53. doi: 10.1021/acs.jnatprod.3c00769 (PMC10683074; doi:10.1021/acs.jnatprod.3c00769)
Supplement: Supplementary file 2 — np3c00769_si_002.zip [file np3c00769_si_002.zip › NMR_FID/11/11-H/pdata/1/intrng]

P 0
7.328263   7.087013
6.554512   6.209824
6.118886   5.783261
5.776073   5.521386
5.521073   5.143260
4.275447   3.942009
3.751383   3.456696
3.141070   2.950757
2.950445   2.744195
2.394194   1.799193
1.734818   1.161068
1.160755   0.969505
0.969192   0.639504
0.174816   -0.165497
