# Supplementary material for: Stereoselective Synthesis, Pro-resolution, and Anti-inflammatory Actions of RvD5n-3 DPA
Source: J Nat Prod. 2023 Oct 25;86(11):2546–53. doi: 10.1021/acs.jnatprod.3c00769 (PMC10683074; doi:10.1021/acs.jnatprod.3c00769)
Supplement: Supplementary file 2 — np3c00769_si_002.zip [file np3c00769_si_002.zip › NMR_FID/11/11-H/pdata/1/peaklist.xml]

<?xml version="1.0" encoding="UTF-8"?>
<PeakList>
  <PeakList1D>
    <PeakList1DHeader creator="tnmr" date="2022-06-08T21:56:07.978+02:00" expNo="10" name="KE107_NN" owner="" procNo="1" source="D:/uio/AVneo400-05/data/karinaer/nmr">
      <PeakPickDetails>F1=16.346399ppm, F2=-4.133626ppm, MI=0.10cm, MAXI=10000.00cm, PC=1.000
      </PeakPickDetails>
    </PeakList1DHeader>
    <Peak1D F1="7.216066" intensity="6.586996e+00" type="0"/>
    <Peak1D F1="6.446918" intensity="1.576932e-01" type="0"/>
    <Peak1D F1="6.419143" intensity="1.982233e-01" type="0"/>
    <Peak1D F1="6.416237" intensity="1.513937e-01" type="0"/>
    <Peak1D F1="6.409090" intensity="3.526437e-01" type="0"/>
    <Peak1D F1="6.381349" intensity="4.155349e-01" type="0"/>
    <Peak1D F1="6.374087" intensity="1.689262e-01" type="0"/>
    <Peak1D F1="6.371251" intensity="2.111324e-01" type="0"/>
    <Peak1D F1="6.343526" intensity="2.278262e-01" type="0"/>
    <Peak1D F1="5.975598" intensity="2.771131e-01" type="0"/>
    <Peak1D F1="5.948470" intensity="5.167910e-01" type="0"/>
    <Peak1D F1="5.921229" intensity="2.898104e-01" type="0"/>
    <Peak1D F1="5.665522" intensity="2.279290e-01" type="0"/>
    <Peak1D F1="5.650688" intensity="2.396652e-01" type="0"/>
    <Peak1D F1="5.626207" intensity="3.692614e-01" type="0"/>
    <Peak1D F1="5.610994" intensity="3.584445e-01" type="0"/>
    <Peak1D F1="5.587428" intensity="2.468473e-01" type="0"/>
    <Peak1D F1="5.571690" intensity="2.559150e-01" type="0"/>
    <Peak1D F1="5.423100" intensity="1.673154e-01" type="0"/>
    <Peak1D F1="5.419602" intensity="1.241545e-01" type="0"/>
    <Peak1D F1="5.413826" intensity="1.442575e-01" type="0"/>
    <Peak1D F1="5.409595" intensity="1.231000e-01" type="0"/>
    <Peak1D F1="5.405463" intensity="1.310641e-01" type="0"/>
    <Peak1D F1="5.399337" intensity="1.928172e-01" type="0"/>
    <Peak1D F1="5.395886" intensity="3.139462e-01" type="0"/>
    <Peak1D F1="5.381542" intensity="1.598966e-01" type="0"/>
    <Peak1D F1="5.378292" intensity="2.106913e-01" type="0"/>
    <Peak1D F1="5.375279" intensity="1.678052e-01" type="0"/>
    <Peak1D F1="5.360845" intensity="1.006646e-01" type="0"/>
    <Peak1D F1="5.341581" intensity="2.101119e-01" type="0"/>
    <Peak1D F1="5.333086" intensity="1.957906e-01" type="0"/>
    <Peak1D F1="5.318881" intensity="4.435201e-01" type="0"/>
    <Peak1D F1="5.315118" intensity="4.600901e-01" type="0"/>
    <Peak1D F1="5.311650" intensity="3.395976e-01" type="0"/>
    <Peak1D F1="5.305454" intensity="2.964042e-01" type="0"/>
    <Peak1D F1="5.296839" intensity="4.404247e-01" type="0"/>
    <Peak1D F1="5.287989" intensity="2.400510e-01" type="0"/>
    <Peak1D F1="5.284148" intensity="1.796613e-01" type="0"/>
    <Peak1D F1="5.277812" intensity="1.733007e-01" type="0"/>
    <Peak1D F1="5.269898" intensity="1.223732e-01" type="0"/>
    <Peak1D F1="4.152061" intensity="2.376249e-01" type="0"/>
    <Peak1D F1="4.136620" intensity="2.555429e-01" type="0"/>
    <Peak1D F1="4.123641" intensity="1.772339e-01" type="0"/>
    <Peak1D F1="4.110487" intensity="2.548186e-01" type="0"/>
    <Peak1D F1="4.095230" intensity="2.660126e-01" type="0"/>
    <Peak1D F1="4.080660" intensity="1.181755e-01" type="0"/>
    <Peak1D F1="3.618156" intensity="6.563212e+00" type="0"/>
    <Peak1D F1="3.025774" intensity="2.510684e-01" type="0"/>
    <Peak1D F1="3.007075" intensity="4.888909e-01" type="0"/>
    <Peak1D F1="2.988387" intensity="2.460879e-01" type="0"/>
    <Peak1D F1="2.273027" intensity="6.981422e-01" type="0"/>
    <Peak1D F1="2.254266" intensity="1.261653e+00" type="0"/>
    <Peak1D F1="2.235246" intensity="9.535471e-01" type="0"/>
    <Peak1D F1="2.225426" intensity="2.011783e-01" type="0"/>
    <Peak1D F1="2.219134" intensity="1.977835e-01" type="0"/>
    <Peak1D F1="2.206812" intensity="2.613345e-01" type="0"/>
    <Peak1D F1="2.187807" intensity="1.854744e-01" type="0"/>
    <Peak1D F1="2.171495" intensity="1.227974e-01" type="0"/>
    <Peak1D F1="2.152619" intensity="1.263432e-01" type="0"/>
    <Peak1D F1="2.135250" intensity="1.074810e-01" type="0"/>
    <Peak1D F1="2.024691" intensity="1.256630e-01" type="0"/>
    <Peak1D F1="2.005969" intensity="3.808751e-01" type="0"/>
    <Peak1D F1="1.987608" intensity="5.782449e-01" type="0"/>
    <Peak1D F1="1.968901" intensity="4.282418e-01" type="0"/>
    <Peak1D F1="1.950276" intensity="1.460014e-01" type="0"/>
    <Peak1D F1="1.597467" intensity="2.907967e-01" type="0"/>
    <Peak1D F1="1.579614" intensity="4.262200e-01" type="0"/>
    <Peak1D F1="1.561433" intensity="3.277531e-01" type="0"/>
    <Peak1D F1="1.542731" intensity="1.273278e-01" type="0"/>
    <Peak1D F1="1.503778" intensity="6.725888e+00" type="0"/>
    <Peak1D F1="1.471030" intensity="1.246075e-01" type="0"/>
    <Peak1D F1="1.458755" intensity="1.896195e-01" type="0"/>
    <Peak1D F1="1.454268" intensity="1.974364e-01" type="0"/>
    <Peak1D F1="1.441423" intensity="2.933975e-01" type="0"/>
    <Peak1D F1="1.427402" intensity="2.683430e-01" type="0"/>
    <Peak1D F1="1.420220" intensity="2.274168e-01" type="0"/>
    <Peak1D F1="1.404380" intensity="1.931098e-01" type="0"/>
    <Peak1D F1="1.382651" intensity="1.758245e-01" type="0"/>
    <Peak1D F1="1.370714" intensity="1.201895e-01" type="0"/>
    <Peak1D F1="1.356861" intensity="1.257704e-01" type="0"/>
    <Peak1D F1="1.349452" intensity="1.413311e-01" type="0"/>
    <Peak1D F1="1.336379" intensity="1.536628e-01" type="0"/>
    <Peak1D F1="1.326521" intensity="1.509675e-01" type="0"/>
    <Peak1D F1="1.288241" intensity="6.389236e-01" type="0"/>
    <Peak1D F1="1.275437" intensity="4.688993e-01" type="0"/>
    <Peak1D F1="1.265932" intensity="5.466701e-01" type="0"/>
    <Peak1D F1="1.250720" intensity="3.594512e-01" type="0"/>
    <Peak1D F1="1.239940" intensity="4.890263e-01" type="0"/>
    <Peak1D F1="1.210055" intensity="2.338756e-01" type="0"/>
    <Peak1D F1="0.932040" intensity="1.123852e-01" type="0"/>
    <Peak1D F1="0.923825" intensity="1.328744e+00" type="0"/>
    <Peak1D F1="0.913341" intensity="2.320770e-01" type="0"/>
    <Peak1D F1="0.905041" intensity="2.521836e+00" type="0"/>
    <Peak1D F1="0.894628" intensity="1.716050e-01" type="0"/>
    <Peak1D F1="0.886178" intensity="1.209503e+00" type="0"/>
    <Peak1D F1="0.868993" intensity="9.154588e-01" type="0"/>
    <Peak1D F1="0.861910" intensity="1.469268e+01" type="0"/>
    <Peak1D F1="0.854897" intensity="1.500000e+01" type="0"/>
    <Peak1D F1="0.843307" intensity="1.933038e+00" type="0"/>
    <Peak1D F1="0.839779" intensity="2.489079e+00" type="0"/>
    <Peak1D F1="0.834182" intensity="1.276607e+00" type="0"/>
    <Peak1D F1="0.820431" intensity="1.156912e-01" type="0"/>
    <Peak1D F1="0.024684" intensity="2.926305e-01" type="0"/>
    <Peak1D F1="0.017269" intensity="3.998856e+00" type="0"/>
    <Peak1D F1="0.004227" intensity="4.554045e+00" type="0"/>
    <Peak1D F1="-0.000155" intensity="5.420164e+00" type="0"/>
    <Peak1D F1="-0.016824" intensity="4.373807e+00" type="0"/>
    <Peak1D F1="-0.033331" intensity="3.579881e-01" type="0"/>
  </PeakList1D>
</PeakList>
