# Supplementary material for: Stereoselective Synthesis, Pro-resolution, and Anti-inflammatory Actions of RvD5n-3 DPA
Source: J Nat Prod. 2023 Oct 25;86(11):2546–53. doi: 10.1021/acs.jnatprod.3c00769 (PMC10683074; doi:10.1021/acs.jnatprod.3c00769)
Supplement: Supplementary file 2 — np3c00769_si_002.zip [file np3c00769_si_002.zip › NMR_FID/11/11-H/topshimreport]

New TopShim run:

version = topshim 2.2.0
date = 2022-06-08
time = 21:49:03.129
command = topshim tune tuneaxyz

TUNE

Parameters:

probe = Z163739_0427
solvent = CDCl3

Results:


Performing tune after shimming
tune lock level increase = 1.3

shim changes: 
Z	+34
X	-27
Y	+43

duration = 53 sec
completed successfully
finished Wed Jun  8 21:49:54 2022


========================================================================

New TopShim run:

version = topshim 2.2.0
date = 2022-06-08
time = 21:49:56.366
command = topshim ordmax=6 tuneaxyz

FINE SHIMMING

Parameters:

probe = Z163739_0427
solvent = CDCl3
shim nucleus = 2H
nucleus optimised for = 1H
o1p (from lock) = 7.24 ppm

Results:


1D Shimming:
Iteration 1: FWHM Before= 1.0 Hz, Target= 0.3 Hz, After= 0.5 Hz
Iteration 2: FWHM Before= 0.5 Hz, Target= 0.4 Hz
Shim succeeded

Lineshape quality factor (1D shimming, non-spinning) = 0.532


Performing tune after shimming
tune lock level increase = 1.0

shim changes: 
Z	+5
Z2	-11
Z3	-4
Z4	+49
Z5	+216
Z6	-410
X	+2
Y	-8

duration = 1 min 40 sec
completed successfully
finished Wed Jun  8 21:51:34 2022


========================================================================
