# Supplementary material for: Stereoselective Synthesis, Pro-resolution, and Anti-inflammatory Actions of RvD5n-3 DPA
Source: J Nat Prod. 2023 Oct 25;86(11):2546–53. doi: 10.1021/acs.jnatprod.3c00769 (PMC10683074; doi:10.1021/acs.jnatprod.3c00769)
Supplement: Supplementary file 2 — np3c00769_si_002.zip [file np3c00769_si_002.zip › NMR_FID/2/2-C/audita.txt]

##TITLE= Audit trail, TOPSPIN		Version 3.2
##JCAMPDX= 5.01
##ORIGIN= Bruker BioSpin GmbH
##OWNER= tnmr
$$ D:/uio/AVII600-16/data/karinaer/nmr/KE108_2/10/audita.txt
##AUDIT TRAIL=  $$ (NUMBER, WHEN, WHO, WHERE, PROCESS, VERSION, WHAT)
(   1,<2022-06-19 03:52:40.264 +0200>,<tnmr>,<KJEMI-NMR16>,<go>,<TOPSPIN 3.2>,
      <created by zg
	started at 2022-06-18 13:51:13.053 +0200,
	POWCHK enabled, PULCHK disabled,
       configuration hash MD5:
       C9 55 8B DC F4 ED 42 0A 72 86 BE 58 63 CB 40 5F
       data hash MD5: 64K
       32 B2 D3 E3 8A 50 B0 41 5D 5A EB C1 D9 F8 7C 7F>)
(   2,<2022-06-19 03:52:44.959 +0200>,<tnmr>,<KJEMI-NMR16>,<audit>,<TOPSPIN 3.2>,
      <user comment:
       ICON-NMR User ID: karinaer
       data hash MD5: 64K
       32 B2 D3 E3 8A 50 B0 41 5D 5A EB C1 D9 F8 7C 7F>)
##END=

$$ hash MD5
$$ 09 30 D2 77 B7 49 0F EB 87 3D A9 FD 63 64 7C 43
