# Supplementary material for: Stereoselective Synthesis, Pro-resolution, and Anti-inflammatory Actions of RvD5n-3 DPA
Source: J Nat Prod. 2023 Oct 25;86(11):2546–53. doi: 10.1021/acs.jnatprod.3c00769 (PMC10683074; doi:10.1021/acs.jnatprod.3c00769)
Supplement: Supplementary file 2 — np3c00769_si_002.zip [file np3c00769_si_002.zip › NMR_FID/2/2-C/pdata/1/auditp.txt]

##TITLE= Audit trail, TOPSPIN		Version 3.2
##JCAMPDX= 5.01
##ORIGIN= Bruker BioSpin GmbH
##OWNER= tnmr
$$ D:/uio/AVII600-16/data/karinaer/nmr/KE108_2/10/pdata/1/auditp.txt
##AUDIT TRAIL=  $$ (NUMBER, WHEN, WHO, WHERE, PROCESS, VERSION, WHAT)
(   1,<2022-06-19 03:52:40.264 +0200>,<tnmr>,<KJEMI-NMR16>,<go>,<TOPSPIN 3.2>,
      <created by zg
	started at 2022-06-18 13:51:13.053 +0200,
	POWCHK enabled, PULCHK disabled,
       configuration hash MD5:
       C9 55 8B DC F4 ED 42 0A 72 86 BE 58 63 CB 40 5F
       data hash MD5: 64K
       32 B2 D3 E3 8A 50 B0 41 5D 5A EB C1 D9 F8 7C 7F>)
(   2,<2022-06-19 03:52:44.959 +0200>,<tnmr>,<KJEMI-NMR16>,<audit>,<TOPSPIN 3.2>,
      <user comment:
       ICON-NMR User ID: karinaer
       data hash MD5: 64K
       32 B2 D3 E3 8A 50 B0 41 5D 5A EB C1 D9 F8 7C 7F>)
(   3,<2022-06-19 18:50:51.931 +0200>,<tnmr>,<KJEMI-NMR16>,<proc1d>,<TOPSPIN 3.2>,
      <Start of raw data processing
       efp LB = 1 FT_mod = 6 PKNL = 1 PHC0 = -200.7292 PHC1 = 159.5165 SI = 32K 
       data hash MD5: 32K
       DF 6B 0B FF AD 90 D9 B5 91 23 32 2F F3 74 9D 08>)
(   4,<2022-06-19 18:50:53.741 +0200>,<tnmr>,<KJEMI-NMR16>,<proc1d>,<TOPSPIN 3.2>,
      <apk 
       data hash MD5: 32K
       62 E7 45 46 B5 4B FA BC 73 0F 36 AF 05 40 B1 27>)
(   5,<2022-06-19 18:51:11.728 +0200>,<tnmr>,<KJEMI-NMR16>,<proc1d>,<TOPSPIN 3.2>,
      <pk fgphup PHC0 = 166.318 PHC1 = -229.6 
       data hash MD5: 32K
       0F 82 BB B3 1B 33 94 E9 50 2C B3 05 5D 2F A9 7A>)
(   6,<2022-06-19 18:51:15.113 +0200>,<tnmr>,<KJEMI-NMR16>,<proc1d>,<TOPSPIN 3.2>,
      <abs ABSG = 5 
       data hash MD5: 32K
       E5 D8 8B AC 37 E0 B5 DC 4D A7 6D DE 61 A4 86 A4>)
(   7,<2022-06-19 18:51:15.284 +0200>,<tnmr>,<KJEMI-NMR16>,<proc1d>,<TOPSPIN 3.2>,
      <absf ABSG = 5 ABSF2 = 180 ABSF1 = 240 
       data hash MD5: 32K
       5D A8 2F C9 43 63 6E DF FE 08 B4 DB 89 26 55 56>)
(   8,<2022-06-19 18:51:15.472 +0200>,<tnmr>,<KJEMI-NMR16>,<proc1d>,<TOPSPIN 3.2>,
      <absf ABSG = 5 ABSF2 = 160 ABSF1 = 180 
       data hash MD5: 32K
       20 3E 03 D0 DA 96 F3 6A 1D 31 1F 52 2B B9 A9 E2>)
(   9,<2022-06-19 18:51:15.643 +0200>,<tnmr>,<KJEMI-NMR16>,<proc1d>,<TOPSPIN 3.2>,
      <absf ABSG = 5 ABSF2 = 140 ABSF1 = 160 
       data hash MD5: 32K
       22 04 A8 DF DC 7B EB 19 CA 8B EE 9E 4A 89 8F 3E>)
(  10,<2022-06-19 18:51:15.768 +0200>,<tnmr>,<KJEMI-NMR16>,<proc1d>,<TOPSPIN 3.2>,
      <absf ABSG = 5 ABSF2 = 120 ABSF1 = 140 
       data hash MD5: 32K
       B2 E7 3C FC 7B 59 E3 20 31 F1 82 06 28 C0 5C F9>)
(  11,<2022-06-19 18:51:15.940 +0200>,<tnmr>,<KJEMI-NMR16>,<proc1d>,<TOPSPIN 3.2>,
      <absf ABSG = 5 ABSF2 = 100 ABSF1 = 120 
       data hash MD5: 32K
       05 03 43 D8 7A F1 02 8F 71 1E EC A5 43 AE CB 81>)
(  12,<2022-06-19 18:51:16.189 +0200>,<tnmr>,<KJEMI-NMR16>,<proc1d>,<TOPSPIN 3.2>,
      <absf ABSG = 5 ABSF2 = 80 ABSF1 = 100 
       data hash MD5: 32K
       72 21 B1 FF BA BD 9C F7 1B E2 58 76 49 40 79 70>)
(  13,<2022-06-19 18:51:16.361 +0200>,<tnmr>,<KJEMI-NMR16>,<proc1d>,<TOPSPIN 3.2>,
      <absf ABSG = 5 ABSF2 = 60 ABSF1 = 80 
       data hash MD5: 32K
       75 9B EB EC 7D 64 42 C2 3C B7 7F A0 ED A4 F3 D5>)
(  14,<2022-06-19 18:51:16.517 +0200>,<tnmr>,<KJEMI-NMR16>,<proc1d>,<TOPSPIN 3.2>,
      <absf ABSG = 5 ABSF2 = 40 ABSF1 = 60 
       data hash MD5: 32K
       EF 37 50 21 2D 8C CD BE D5 68 62 9D CA 7C A0 CF>)
(  15,<2022-06-19 18:51:16.688 +0200>,<tnmr>,<KJEMI-NMR16>,<proc1d>,<TOPSPIN 3.2>,
      <absf ABSG = 5 ABSF2 = 10 ABSF1 = 40 
       data hash MD5: 32K
       3D EE 74 C3 16 52 00 27 2C 6D 62 3B 47 B8 EC 31>)
(  16,<2022-06-19 18:51:16.844 +0200>,<tnmr>,<KJEMI-NMR16>,<proc1d>,<TOPSPIN 3.2>,
      <absf ABSG = 5 ABSF2 = -40 ABSF1 = 10 
       data hash MD5: 32K
       9A 43 5F 04 97 E2 25 90 6D 25 82 0D C1 60 CD D5>)
(  17,<2022-06-19 18:51:17.000 +0200>,<tnmr>,<KJEMI-NMR16>,<proc1d>,<TOPSPIN 3.2>,
      <abs ABSG = 5 
       data hash MD5: 32K
       11 3C 22 A0 9B 0F 60 69 0B 75 BE 46 FC 17 4A 12>)
##END=

$$ hash MD5
$$ 22 E5 03 93 70 FE 25 EA 38 50 45 95 70 45 A5 6D
