# Supplementary material for: Stereoselective Synthesis, Pro-resolution, and Anti-inflammatory Actions of RvD5n-3 DPA
Source: J Nat Prod. 2023 Oct 25;86(11):2546–53. doi: 10.1021/acs.jnatprod.3c00769 (PMC10683074; doi:10.1021/acs.jnatprod.3c00769)
Supplement: Supplementary file 2 — np3c00769_si_002.zip [file np3c00769_si_002.zip › NMR_FID/2/2-C/pdata/1/title]

Institute Pharmacy
C13CPD MeOD-higher-lock-power {D:\uio\AVII600-16} karinaer 9
