# Supplementary material for: Stereoselective Synthesis, Pro-resolution, and Anti-inflammatory Actions of RvD5n-3 DPA
Source: J Nat Prod. 2023 Oct 25;86(11):2546–53. doi: 10.1021/acs.jnatprod.3c00769 (PMC10683074; doi:10.1021/acs.jnatprod.3c00769)
Supplement: Supplementary file 2 — np3c00769_si_002.zip [file np3c00769_si_002.zip › NMR_FID/2/2-C/shimvalues]

# Sun Jun 19 03:52:40 2022
#$$PROBEID=1
#$$PROBEINFO=5 mm PATXI 1H/D-13C/15N Z-GRD Z855801/0018
#$$PICSINFO=Z855801_0018_01.par
#$$SHIMID=302923
#
# Active Shim Gradients
#
Z           		1202            
Z2          		-1635           
Z3          		-1959           
Z4          		-5479           
Z5          		-283            
Z6          		6424            
X           		10019           
XZ          		435             
XZ2         		-725            
XZ3         		159             
XZ4         		-400            
XZ5         		-6231           
Y           		-14746          
YZ          		-2258           
YZ2         		2057            
YZ3         		-3474           
YZ4         		800             
YZ5         		18646           
XY          		-3625           
XYZ         		-401            
XYZ2        		379             
XYZ3        		117             
XYZ4        		1588            
XYZ5        		736             
(X2-Y2)     		-2604           
(X2-Y2)Z    		13503           
(X2-Y2)Z2   		-4112           
(X2-Y2)Z3   		3687            
(X2-Y2)Z4   		-687            
(X2-Y2)Z5   		-105            
X3          		5740            
X3Z         		-1368           
Y3          		-5400           
Y3Z         		-501            
#
# Lock Parameter
#
FIELD		2111.449
LOCKPHASE		115.100 
LOCKPOWER		-20.000 
LOCKGAIN		94.780  
LOCKDC		-75.000 
LOCKSHIFT		3.300   
LOOPGAIN		-10.000 
LOOPTIME		0.400   
LOOPFILTER		100.000 
#
IEEE64_VERSION_CODE 1
#
# Shim currents 
#
SHIM_SETTING [1 ]  1201.66886036   
SHIM_SETTING [2 ]  -1634.70070812  
SHIM_SETTING [3 ]  -1959.31839567  
SHIM_SETTING [4 ]  0.00000000      
SHIM_SETTING [5 ]  -5479.16350239  
SHIM_SETTING [6 ]  -282.81406556   
SHIM_SETTING [7 ]  6424.27400000   
SHIM_SETTING [8 ]  0.00000000      
SHIM_SETTING [9 ]  0.00000000      
SHIM_SETTING [10]  7108.00000000   
SHIM_SETTING [11]  4372.00000000   
SHIM_SETTING [12]  -4899.00000000  
SHIM_SETTING [13]  -5901.00000000  
SHIM_SETTING [14]  0.00000000      
SHIM_SETTING [15]  6495.70746789   
SHIM_SETTING [16]  9663.68246789   
SHIM_SETTING [17]  9544.66500000   
SHIM_SETTING [18]  12229.69100000  
SHIM_SETTING [19]  -1387.41235706  
SHIM_SETTING [20]  10695.73764294  
SHIM_SETTING [21]  10080.00600000  
SHIM_SETTING [22]  -22311.05300000 
SHIM_SETTING [23]  8246.24600000   
SHIM_SETTING [24]  -6057.85100000  
SHIM_SETTING [25]  6156.68000000   
SHIM_SETTING [26]  -7042.64900000  
SHIM_SETTING [27]  0.00000000      
SHIM_SETTING [28]  -9700.50979358  
SHIM_SETTING [29]  390.00000000    
SHIM_SETTING [30]  -1136.76800000  
SHIM_SETTING [31]  -10316.76600000 
SHIM_SETTING [32]  -11846.09079358 
SHIM_SETTING [33]  -1326.73200000  
SHIM_SETTING [34]  -1131.40200000  
SHIM_SETTING [35]  -5600.80200000  
SHIM_SETTING [36]  -5380.27800000  
SHIM_SETTING [37]  -22779.08629794 
SHIM_SETTING [38]  8802.59170206   
SHIM_SETTING [39]  -23431.90100000 
SHIM_SETTING [40]  0.00000000      
