# Supplementary material for: Stereoselective Synthesis, Pro-resolution, and Anti-inflammatory Actions of RvD5n-3 DPA
Source: J Nat Prod. 2023 Oct 25;86(11):2546–53. doi: 10.1021/acs.jnatprod.3c00769 (PMC10683074; doi:10.1021/acs.jnatprod.3c00769)
Supplement: Supplementary file 2 — np3c00769_si_002.zip [file np3c00769_si_002.zip › NMR_FID/2/2-C/uxnmr.info]

CONFIGURATION INFORMATION
=========================

Path         : C:/Bruker/TopSpin3.2/conf/instr/spect/uxnmr.info
Date         : Thu Sep 30 19:08:06 2021
Release      : TOPSPIN Version 3.2-pl6
Installed in : C:/Bruker/TopSpin3.2
Host         : KJEMI-NMR16
OS           : Windows 7 (Vs 6.1) Service Pack 1
CPU          : Intel(R) Core(TM) i7-3770 CPU @ 3.40GHz (8 cores at 3392 MHz with Hyperthreading)
User         : tnmr
Description  : Avance-AVII 600
Location     : UiO Oslo
System       : Avance-AV NMR spectrometer
1H-frequency : 600.13 MHz
Order Number : 
Configured in: C:/Bruker/TopSpin3.2/conf/instr/spect

#--------------------
#  FCU configuration:
#--------------------
board # 1 :
	MEMORY 0x1ff000	(=511 k Words)
	PAL-Version 0x104 = new version (EC level 07 or more)
board # 2 :
	MEMORY 0x1ff000	(=511 k Words)
	PAL-Version 0x104 = new version (EC level 07 or more)
board # 3 :
	MEMORY 0x1ff000	(=511 k Words)
	PAL-Version 0x104 = new version (EC level 07 or more)
board # 4 :
	MEMORY 0x1ff000	(=511 k Words)
	PAL-Version 0x104 = new version (EC level 07 or more)

DRU: AQS DRU-E Z102520/00157 ECL 01.00
- TCP/IP address = 149.236.99.89
- Firmware Version = 131205

Gcu: GCU3_SlowIF

AQS: connected to spect:/dev/tty10
  _Slot_ SBSB _____________________Board_____________________
  Number Addr Type HW-VS FW-VS ID  ECL Name   Description
  -----------------------------------------------------------
     2   0x10 0x42   0x2    AW  R  1.1 REC-1  AQS RXAD600 Z102117/83 ECL 1.1
     3   0x34 0xc0   0x1        X  2.1 REF-1  REF-600 Reference Board for AQS Receiver
     4   0x24 0x18   0x4    BH  S  4.0 SGU-1  AQS SGU600 Z003831/02202 ECL 4.0
     5   0x25 0x18   0x4    BH  S  4.0 SGU-2  AQS SGU600 Z003831/02221 ECL 4.0
     6   0x26 0x18   0x4    BH  S  3.0 SGU-3  AQS SGU600 Z003831/02101 ECL 3.0
     7   0x27 0x18   0x2    AL  S  0.5 SGU-4  AQS SGU600 Z003831/00951 ECL 0.5
     8   0x3c  0x4     0        Y  1.0 ROUT-1 Avance Router 3/5
    21   0x21  0xa     0        P  1.0 PSD-1  Power Supply Distribution Board
    25   0x20  0x7     0        B      MASTER AQS Rack Master
  Logical Receiver/SGU configuration:


Router: 1 Avance-Router

Amplifier Control Board:  connected to spect:/dev/tty20


Amplifiers (ACB configuration):
  RO  Amplifier  Module  Nucleus  Power/W  Switchbox Name PN/SN/FW
   1      1         1        X      300    N  (V=ff) BLAXH2H 300/100/150 W1345080/5/20071205
   2      1         2       1H      100    N  (-""-) BLAXH2H 300/100/150 W1345080/5/20071205
   3      2         1        X      500    N  (V=ff) BLAX 500 W1345070/30/20000509
   6      3         1       2H      150    N         BLAXH2H 300/100/150 W1345080/5/20000000


BSMS: BSMS/2 connected to ethernet
- TCP/IP address = 149.236.99.20
- ELCB firmware version = 20180919
- GAB current limits = 0.0/X, 0.0/Y, 10.0/Z (in A)
- SCB channels = 40
- Shim System = BOSS2-SB
- 2HTX Amplifier: not available
- Lock: installed

Bruker Automatic Changer: device connected to spect:/dev/tty06
- Capacity: 24 holders
- Firmware: 970111
- use BACS air  = yes
- BACS sx delay = 10 s
- Sample Rail fast changer mode = no

Cryo Controller CRCO: device connected to spect:/dev/tty09

Eurotherm VTU: device connected to spect:/dev/tty05

Preamplifiers :
HPPR: - HPPR/2 preamplifier connected to spect:/dev/tty10
    Type      : HPPR/2
    Controller: Application firmware = AP
                15 LEDs for tuning, 15 LEDs for matching
    Module  1 : 1H LNA
                 PN=Z003462, SN=00388 from 20050706
    Module  2 : XBB19F 2HS
                 PN=Z003506, SN=00412 from 20050719
    Module  3 : 2H
                 PN=Z003473, SN=00389 from 20050712
    Module  4 : 13C
                 PN=Z003524, SN=00272 from 20050509
    Module  5 : 15N
                 PN=Z003530, SN=00182 from 20050524


Frequency generation:
- F1: for SGU
- F2: for SGU
- F3: for SGU
- F4: for SGU
