# Supplementary material for: Stereoselective Synthesis, Pro-resolution, and Anti-inflammatory Actions of RvD5n-3 DPA
Source: J Nat Prod. 2023 Oct 25;86(11):2546–53. doi: 10.1021/acs.jnatprod.3c00769 (PMC10683074; doi:10.1021/acs.jnatprod.3c00769)
Supplement: Supplementary file 2 — np3c00769_si_002.zip [file np3c00769_si_002.zip › NMR_FID/2/2-COSY/uxnmr.info]

CONFIGURATION INFORMATION
=========================

Path         : C:/Bruker/TopSpin3.2pl7/conf/instr/spect/uxnmr.info
Date         : Mon May 09 10:18:53 2022
Release      : TOPSPIN Version 3.2-pl7
Installed in : C:/Bruker/TopSpin3.2pl7
Host         : KJEMI-NMR17
OS           : Windows 7 (Vs 6.1) Service Pack 1
CPU          : Intel(R) Xeon(R) CPU E5-1620 v2 @ 3.70GHz (8 cores at 3691 MHz with Hyperthreading)
User         : tnmr
Description  : AVANCE NANOBAY V3-I PLUS 400MHZ
Location     : University of Oslo, Department of Chemistry
System       : Avance III NMR spectrometer
1H-frequency : 400.13 MHz
Order Number : 10187036
Configured in: C:/Bruker/TopSpin3.2pl7/conf/instr/spect

IPSO: connected to spectrometer subnet
- TCP/IP address = 149.236.99.254
- Tctrl : 1
- Fctrls: 2
- Gctrl1: without digital preemphasis
- Rctrl : 1
- FREDs : none
- DPP : none

DRU: AQS DRU Z100977/02746 ECL 07.01
- TCP/IP address = 149.236.99.89
- Firmware Version = 150604
- DRU controls AQS-Rack and HPPR/2

AQS: connected to 149.236.99.89:/dev/tty10
  _Slot_ SBSB _____________________Board_____________________
  Number Addr Type HW-VS FW-VS ID  ECL Name   Description
  -----------------------------------------------------------
     2   0x10 0x43   0x5    CD  R  0.3 REC-1  AQS RXAD/2 600 Z130588/01882 ECL 00.03
     3   0x34 0xd6   0x1        X  4.2 REF-1  REF/3-600 Reference Board for AQS/3 Receiver
     4   0x24 0x32     0        S  2.2 SGU-1  AQS SGU/3 600 (2CH) Z117129/02208 ECL 02.02 FPGA-Vs=20131031
     8   0x36  0x5     0        A  9.2 BLA-1  BLA2BB 150/60 20-400 W1345049/5046 ECL 09.02
    12   0xa0 0x94     0        V  2.1 PS-1   
    14   0xa1 0x93     0        V  0.1 PS-2   
    15   0xa2 0x91     0        V  1.2 PS-3   AQS PSM-D Power Supply Module
    --   0x20 0xd9     0        B  1.0 MASTER 
     1   0x20  0x7     0        B      MASTER AQS Rack Master
  Logical Receiver/SGU configuration:


Router: 1 AQS-Minirouter

Amplifiers (AQS configuration):
  RO  Amplifier  Module  Nucleus  Power/W  Switchbox Name PN/SN/FW
   1      1         1        B      150    N         BLA2BB 150/60 20-400 W1345049/5046/-
   2      1         2        B       60    N         BLA2BB 150/60 20-400 W1345049/5046/-


Transmitters at the spectrometer subnet:
----------------------------------------
LTRX Z109888/01621 ECL 04.01:
- TCP/IP address = 149.236.99.20
- Amplifier      = BSMS/2 LOCK TRANSCEIVER 400: Z109888/01621 ECL 04.01

BSMS: BSMS/2 connected to ethernet
- TCP/IP address = 149.236.99.20
- ELCB firmware version = 20150423
- GAB current limits = 0.0/X, 0.0/Y, 10.0/Z (in A)
- SCB channels = 40
- Shim System = BOSS3-SB
- L-TRX = BSMS/2 LOCK TRANSCEIVER 400: Z109888/01621 ECL 04.01
- Lock: on L-TRX board
- VTU_SPB = BSMS/2 SPB SENSOR & PNEUMATIC BD: Z115191/02673 ECL 04.00
- VTU_VPSB1 = BSMS/2 VARIABLE POWER SUPPLY BD: Z115193/02957 ECL 01.05

VTU: in BSMS/2 connected to ethernet
- TCP/IP address = 149.236.99.20

Bruker Automatic Changer: device connected to 149.236.99.254:/dev/tty01
- Capacity: 60 holders
- Firmware: 20040805
- use BACS air  = no
- BACS sx delay = 10 s
- Sample Rail fast changer mode = no

Preamplifiers :
HPPR: - HPPR/2 preamplifier connected to 149.236.99.89:/dev/tty10
    Type      : HPPR/2
    Controller: Application firmware = aQ
                no LED display for tuning and matching
    Module  1 : 1H/2H 1H (virtual 50 Ohm reference: 133.2%/78.6deg)
                 PN=Z128274, SN=00669 from 20150121
    Module  2 : 1H/2H 2H (virtual 50 Ohm reference: 106.0%/-67.0deg)
                 PN=Z128274, SN=00669 from 20150121
    Module  3 : XBB19F 2HS
                 PN=Z128143, SN=00666 from 20150114


Frequency generation:
- F1: for SGU
- F2: for SGU


RF cable connections (detected by 'confamp')
--------------------------------------------------------------------
SGU1 NORM output -> input 1 of transmitter 1 (BLA2BB 150/60 20-400 W1345049/5046)
SGU1 AUX  output -> input 1 of transmitter 2 (BSMS/2 LOCK TRANSCEIVER 400 Z109888/01621 at TCP/IP 149.236.99.20)
SGU2 NORM output -> input 2 of transmitter 1 (BLA2BB 150/60 20-400 W1345049/5046)
SGU2 AUX  output -> TUNE signal input of HPPR

Blanking cable connections (detected by 'confamp')
--------------------------------------------------------------------
transmitter 1 (BLA2BB 150/60 20-400 W1345049/5046) amplifier B-150W uses blanking 1
transmitter 1 (BLA2BB 150/60 20-400 W1345049/5046) amplifier B-60W uses blanking 2
transmitter 2 (BSMS/2 LOCK TRANSCEIVER 400 Z109888/01621 at TCP/IP 149.236.99.20) amplifier 2H-5W uses blanking 8
