# Supplementary material for: Stereoselective Synthesis, Pro-resolution, and Anti-inflammatory Actions of RvD5n-3 DPA
Source: J Nat Prod. 2023 Oct 25;86(11):2546–53. doi: 10.1021/acs.jnatprod.3c00769 (PMC10683074; doi:10.1021/acs.jnatprod.3c00769)
Supplement: Supplementary file 2 — np3c00769_si_002.zip [file np3c00769_si_002.zip › NMR_FID/2/2-H/shimvalues]

# Thu Jun 16 15:07:15 2022
#$$PROBEID=2
#$$PROBEINFO=5 mm PABBO BB/19F-1H/D Z-GRD Z116098/0365
#$$PICSINFO=Z116098_0365_02.par
#$$SHIMID=292722
#
# Active Shim Gradients
#
Z           		-3372           
Z2          		7162            
Z3          		-13394          
Z4          		16798           
Z5          		-953            
Z6          		-5028           
Z7          		-25974          
Z8          		34953           
X           		-36500          
XZ          		33811           
XZ2         		-3734           
XZ3         		-395            
XZ4         		-478            
XZ5         		9023            
Y           		9370            
YZ          		-6184           
YZ2         		-1813           
YZ3         		1769            
YZ4         		-1935           
YZ5         		-1391           
XY          		-28544          
XYZ         		1594            
XYZ2        		1081            
XYZ3        		-301            
XYZ4        		1526            
XYZ5        		0               
(X2-Y2)     		15504           
(X2-Y2)Z    		-1492           
(X2-Y2)Z2   		-3323           
(X2-Y2)Z3   		-533            
(X2-Y2)Z4   		2859            
(X2-Y2)Z5   		0               
X3          		3545            
X3Z         		216             
Y3          		1535            
Y3Z         		-1604           
#
# Lock Parameter
#
FIELD		4485.299
LOCKPHASE		215.000 
LOCKPOWER		-35.000 
LOCKGAIN		101.465 
LOCKDC		-75.000 
LOCKSHIFT		3.300   
LOOPGAIN		-5.000  
LOOPTIME		0.100   
LOOPFILTER		100.000 
#
IEEE64_VERSION_CODE 1
#
# Shim currents 
#
SHIM_SETTING [1 ]  -5982.44232986  
SHIM_SETTING [2 ]  -5977.74215943  
SHIM_SETTING [3 ]  795.15029659    
SHIM_SETTING [4 ]  27624.59181999  
SHIM_SETTING [5 ]  -10659.39172096 
SHIM_SETTING [6 ]  -13435.90637222 
SHIM_SETTING [7 ]  14406.09197474  
SHIM_SETTING [8 ]  80465.98635097  
SHIM_SETTING [9 ]  -1648.55402753  
SHIM_SETTING [10]  18232.27710263  
SHIM_SETTING [11]  0.00000000      
SHIM_SETTING [12]  3138.17500000   
SHIM_SETTING [13]  -69.10300000    
SHIM_SETTING [14]  1614.77700000   
SHIM_SETTING [15]  -401.33226605   
SHIM_SETTING [16]  -73572.71226605 
SHIM_SETTING [17]  -15005.21700000 
SHIM_SETTING [18]  -52216.23000000 
SHIM_SETTING [19]  -1774.51502529  
SHIM_SETTING [20]  -31240.62602529 
SHIM_SETTING [21]  6148.70100000   
SHIM_SETTING [22]  9920.25400000   
SHIM_SETTING [23]  14363.28700000  
SHIM_SETTING [24]  15792.61500000  
SHIM_SETTING [25]  8121.74900000   
SHIM_SETTING [26]  9854.79500000   
SHIM_SETTING [27]  1824.03300000   
SHIM_SETTING [28]  404.85188074    
SHIM_SETTING [29]  -10292.81800000 
SHIM_SETTING [30]  -10404.15200000 
SHIM_SETTING [31]  7434.00300000   
SHIM_SETTING [32]  10539.44688074  
SHIM_SETTING [33]  -15305.09400000 
SHIM_SETTING [34]  -18049.06300000 
SHIM_SETTING [35]  -29547.79600000 
SHIM_SETTING [36]  -32175.15200000 
SHIM_SETTING [37]  4732.26004706   
SHIM_SETTING [38]  2259.83004706   
SHIM_SETTING [39]  17517.53100000  
SHIM_SETTING [40]  0.00000000      
