# Supplementary material for: Stereoselective Synthesis, Pro-resolution, and Anti-inflammatory Actions of RvD5n-3 DPA
Source: J Nat Prod. 2023 Oct 25;86(11):2546–53. doi: 10.1021/acs.jnatprod.3c00769 (PMC10683074; doi:10.1021/acs.jnatprod.3c00769)
Supplement: Supplementary file 2 — np3c00769_si_002.zip [file np3c00769_si_002.zip › NMR_FID/2/2-Hf1/audita.txt]

##TITLE= Audit trail, TOPSPIN		Version 3.2
##JCAMPDX= 5.01
##ORIGIN= Bruker BioSpin GmbH
##OWNER= tnmr
$$ D:/uio/AVIII400-17/data/karinaer/nmr/KE108_1/12/audita.txt
##AUDIT TRAIL=  $$ (NUMBER, WHEN, WHO, WHERE, PROCESS, VERSION, WHAT)
(   1,<2022-06-16 21:04:18.730 +0200>,<tnmr>,<KJEMI-NMR17>,<go>,<TOPSPIN 3.2>,
      <created by zg
	started at 2022-06-16 20:06:09.378 +0200,
	POWCHK enabled, PULCHK disabled,
       configuration hash MD5:
       EE 12 C1 4B 2E E4 21 E6 1F F2 EE AB 9C 8E 89 51
       data hash MD5: 2K * 128
       87 CA 55 7D 2F 26 71 4F BD 06 E9 DB E9 41 38 98>)
(   2,<2022-06-16 21:04:19.806 +0200>,<tnmr>,<KJEMI-NMR17>,<audit>,<TOPSPIN 3.2>,
      <user comment:
       ICON-NMR User ID: karinaer
       data hash MD5: 2K * 128
       87 CA 55 7D 2F 26 71 4F BD 06 E9 DB E9 41 38 98>)
##END=

$$ hash MD5
$$ 30 B9 8F 49 56 81 DA D2 52 51 71 E9 80 BE 70 A0
