# Supplementary material for: Stereoselective Synthesis, Pro-resolution, and Anti-inflammatory Actions of RvD5n-3 DPA
Source: J Nat Prod. 2023 Oct 25;86(11):2546–53. doi: 10.1021/acs.jnatprod.3c00769 (PMC10683074; doi:10.1021/acs.jnatprod.3c00769)
Supplement: Supplementary file 2 — np3c00769_si_002.zip [file np3c00769_si_002.zip › NMR_FID/2/2-Hf1/pdata/1/curdat2]

##TITLE= Parameter file, TOPSPIN		Version 3.2
##JCAMPDX= 5.0
##DATATYPE= Parameter Values
##NPOINTS= 1	$$ modification sequence number
##ORIGIN= Bruker BioSpin GmbH
##OWNER= tnmr
$$ 2022-06-16 14:58:10.147 +0200  tnmr@KJEMI-NMR17
$$ C:/Bruker/TopSpin3.2pl7/prog/curdir/changer/inmrchanger/Aug15-2021-1106-tnmr/10/data/nmr/KE108_1/12/pdata/1/curdat2
$$ process C:\Bruker\TopSpin3.2pl7\prog\mod\xwish3.exe
##$CUREXP= <>
##$DATPATH= <>
##$DATPATH2= <D:/uio/AVIII400-17/data/karinaer/nmr>
##$DATPATH3= <D:/uio/AVIII400-17/data/karinaer/nmr>
##$DETAILS= <>
##$DU= </u>
##$DU2= <D:\uio\AVIII400-17>
##$DU3= <>
##$EXPNO= 1
##$EXPNO2= 10
##$EXPNO3= 0
##$NAME= <>
##$NAME2= <KE108_1>
##$NAME3= <>
##$PROCNO= 1
##$PROCNO2= 1
##$PROCNO3= 1
##$TYPE= <nmr>
##$USER= <>
##$USER2= <karinaer>
##$USER3= <>
##END=
