# Supplementary material for: Stereoselective Synthesis, Pro-resolution, and Anti-inflammatory Actions of RvD5n-3 DPA
Source: J Nat Prod. 2023 Oct 25;86(11):2546–53. doi: 10.1021/acs.jnatprod.3c00769 (PMC10683074; doi:10.1021/acs.jnatprod.3c00769)
Supplement: Supplementary file 2 — np3c00769_si_002.zip [file np3c00769_si_002.zip › NMR_FID/2/2-Hf1/pdata/1/outd]

##TITLE= Parameter file, TOPSPIN		Version 3.2
##JCAMPDX= 5.0
##DATATYPE= Parameter Values
##NPOINTS= 1	$$ modification sequence number
##ORIGIN= Bruker BioSpin GmbH
##OWNER= tnmr
$$ 2022-06-16 14:56:41.368 +0200  tnmr@KJEMI-NMR17
$$ C:/Bruker/TopSpin3.2pl7/prog/curdir/changer/inmrchanger/Aug15-2021-1106-tnmr/10/data/nmr/KE108_1/12/pdata/1/outd
$$ process C:\Bruker\TopSpin3.2pl7\prog\mod\xwish3.exe
##$CURPLOT= <HP LaserJet P2035>
##$CURPRIN= <$HP LaserJet P2035>
##$DFORMAT= <normdp>
##$LAYOUT= <+/2D_hom.xwp>
##$LFORMAT= <normlp>
##$PFORMAT= <normpl>
##END=
